# Supplementary material for: Airborne Tire Wear Particles: A Critical Reanalysis of the Literature Reveals Emission Factors Lower than Expected
Source: Environ Sci Technol Lett. 2024 Nov 24;11(12):1296–307. doi: 10.1021/acs.estlett.4c00792 (PMC11636205; doi:10.1021/acs.estlett.4c00792)
Supplement: Supplementary file 2 — ez4c00792_si_002.xlsx [file ez4c00792_si_002.xlsx]

## Sheet: Explanation
This excel file provides supporting information for:
Title of publication:			Airborne Tire Wear Particles: a Critical Reanalysis of the Literature Reveals Emission Factors Lower than Expected
Authors:			Siriel Saladin, Adam Boies, Chiara Giorio
The supporting information is organised in 5 sheets: 'Overview', 'Raw data', 'Figure 3', 'Figure 4', and 'Figure 5'. Explanation for all sheets can be found below.
Explanation for 'Overview':
This sheet provides an overview of all analyzed primary and secondary studies.
Every row refers to a publication that either measured emission factors for airborne TWP, TRWP, TWP+BWP, or was cited by at least 1 of the 14 reviews.
The background color of the row indicates the type of publication ('relevant primary literature', 'non-relevant primary literature', 'secondary literature', or 'unknown').
Column G shows the emission factor in case the publication is a relevant primary study. Column G further clarifies how some emission factors were converted by us.
The 14 reviews (highlighted in gold) are listed in individual columns (columns H to U).
For example, column H shows all emission factors that were (not) quoted by Lükewille et al. along with the corresponding references.
The font colors in columns H to U indicate the type of citation ('accurate', 'inaccurate', 'unknown', 'uncited', or 'cited, but excluded').
Abbreviations: EF = emission factor
Explanation for 'Raw Data':
This sheet summarizes all raw data used to derive the results and figures in the main text of this study.
Cited as well as 'uncited' and 'cited, but excluded' emission factors are included.
The superscript indices of column A and I refer to the bibliography of the main text.
Every row refers to an emission factor reported by primary or secondary literature. Emission factors not quoted by secondary literature are included too.
One publication may quote or estimate multiple emission factors. The extra rows are highlighted in blue and can be excluded using the filter option.
Columns D to H refer to emission factors as found in the publication with lead author of column A, publication year of column B, and publication type of column C.
Column G labels studies as 'Mixed fleet' if they reported emission factors for mixed fleets.
Column H labels studies as 'Resuspension' if they included resuspension of tire-related particles.
In case of primary studies:
	Columns I to M can be ignored as the authors of primary studies measured the stated emission factors themselves.
In case of secondary studies:
	Columns I to K identify the reference as stated by the secondary study.
	Column L shows the type of citation according to our analysis.
	Column M shows the rationale for our classification.
Explanation for 'Figure 3':
This sheets provides the data used to create Figure 3 of the manuscript.
Explanation for 'Figure 4':
This sheets provides the data used to create Figure 4 of the manuscript.
Explanation for 'Figure 5':
This sheets provides the data used to create Figure 5 of the manuscript.
The column 'Bias' expresses the absolute difference between the emission factor according to the review and the cited reference.
Note that the absolute emission factor was taken as a bias in case the cited reference did not suggest an emission factor of this type.
The latter statement does not imply that the cited reference suggested '0 mg/vkm'.

## Sheet: Overview
Analysed reviews							Underlined figures were converted by us
Relevant primary literature							Accurate	Inaccurate
Non-relevant primary literature							Unknown
Secondary literature							Uncited
Unknown							Cited, but excluded
Lead author	Year	Methodology	Particle size	Particle type	Note	Prim. Lit. [mg/vkm]	Lükewille 2001	Klimont 2002	TFEIP 2003	Boulter 2005	Grigoratos 2014	EPA 2014	Panko 2018	Baensch-Baltruschat 2020	Liu 2021	Piscitello 2021	Guo 2021	Fussell 2022	Zhang 2023	Giechaskiel 2024
Pierson	1974	Tunnel (tracers: SBR, zinc)	TSP	TWP	Mixed fleet.	1 ∕ 1.6 ∙ 4 = 2.5	Uncited	Uncited	Uncited	Uncited	Uncited	Uncited	Cited, but excluded	Cited, but excluded	Uncited	Cited, but excluded	Uncited	Uncited	Cited, but excluded	Cited, but excluded
Williams	1978	Road simulator (tire on (metal?) drum)	TSP	TWP	PM30 (theoretical). Size cut-off was not controlled or measured.	2–5	Uncited	Uncited	4	4	Uncited	Uncited	Cited, but excluded	Uncited	Uncited	Uncited	Uncited	Uncited	Uncited	Uncited
EPA	1995	Secondary literature	-	-	-	-	5	5	4.8	5	5	-	5	5	5	-	5	-	-	-
Rauterberg-Wulff	1998	Tunnel (chemical mass balance using carbon analysis)	PM10	TWP	PhD thesis in German (unavailable online).	6.1	6.1	6.1	6.1	6.1	6.1	6.1	6.1	6.1	Uncited	Uncited	6.1	Uncited	Uncited	Uncited
Keuken	1999	-	-	-	Availability is unclear.	-	-	-	-	-	5	-	-	-	-	-	5	-	-	-
EMPA	2000	Roadside	-	-	In German. Did not estimate tire EF.	-	13	13	13	13	13	-	13	-	13	-	13	-	-	-
Lükewille	2001	Secondary literature	-	-	Links to Klimont et al. 2002.	-	-	-	-	-	6.5	-	6.5	-	6.5	-	6.5	-	-	-
Abu-Allaban	2003	Roadside (chemical mass balance)	-	-	No tire wear PM10 found. Did not estimate EF (LOD unclear).	-	-	-	-	0	-	-	-	-	-	-	-	-	-	-
Luhana	2004	Tunnel (chemical mass balance)	PM10	TWP+BWP	-	6.9	-	-	-	6.9	7.4	6.9	7.4	Cited, but excluded	7.4	7.4	7.4	Uncited	Cited, but excluded	Cited, but excluded
Kupiainen	2005	Road simulator (tires on asphalt track). Chemical mass balance.	PM10	TWP	15 km/h	11 · 1.5% = 0.17	-	-	-	0.5–0.6	9	9	9	9	9	9	9	Cited, but excluded	9–40	36–44
Allen	2006	Tunnel (tracers: 2 unidentified compounds)	PM10	TWP	Mixed fleet (PM1–10). Asphalt and concrete pavement.	0.120– 0.354	-	-	-	-	Uncited	Uncited	Uncited	Uncited	Uncited	Uncited	Uncited	Uncited	Uncited	Uncited
Dahl	2006	Road simulator (tires on asphalt track)	-	-	Did estimate number based EF of TRWP nanoparticles.	-	-	-	-	-	-	-	-	-	-	1.9	-	-	-	-
Ten Broeke	2008	Secondary literature?	-	-	In Dutch language.	-	-	-	-	-	8	-	8	-	-	-	8	-	-	-
Thorpe	2008	Secondary literature	-	-	Did not estimate EF.	-	-	-	-	-	-	-	-	-	8.0	-	-	-	-	-
Aatmeeyata	2009	Road simulator (tire on concrete drum)	PM10	TWP	Small cars (three-wheelers: 0.00054 mg/vkm). Tire content was estimated by carbon analysis.	0.00093 ∙ 4 ∙ 25% = 0.00093	-	-	-	-	Cited, but excluded	Uncited	Uncited	Cited, but excluded	Uncited	3.7	Uncited	Uncited	0.00093	Cited, but excluded
Gustafsson	2009	Road simulator (tires on asphalt track)	PM10	TRWP	Corrected factors ranged from 0.07–2.33 (divided by 3 to compensate for the 3 times higher wear rates of the road simulator compared to real-world driving).	0.2–7	-	-	-	-	Uncited	Uncited	Cited, but excluded	Uncited	Uncited	Uncited	Uncited	Uncited	Uncited	Uncited
Keuken	2010	-	-	-	Did not estimate EF. Maybe confused with Keuken 1999.	-	-	-	-	-	-	-	5	-	-	-	-	-	-	-
Sjödin	2010	Roadside (chemical mass balance)	PM10	TWP	Mixed fleet. High uncertainity.	2.2	-	-	-	-	3.8	Uncited	3.8	2.2	3.8	3.8	3.8	Cited, but excluded	Uncited	3.6
Gehrig	2010	Road simulator (tires on asphalt track). Tracer: zinc	PM10	TWP	Asphalt concrete and porous asphalt. Assumed	≤ 0.80	-	-	-	-	Uncited	Uncited	Uncited	Uncited	Uncited	Cited, but excluded	Uncited	Cited, but excluded	Uncited	Uncited
Panko	2013	Roadside (tracers: vinylcyclohexene, dipentene)	PM10	TWP	Mixed fleet. Likely a conservative estimate.	2.4	-	-	-	-	2.4	Uncited	2.4-7	2.4-7	2.4	7	2.4	Cited, but excluded	Cited, but excluded	Cited, but excluded
EPA	2014	Secondary literature	-	-	-	-	-	-	-	-	-	-	-	-	-	6.1	-	-	-	-
Timmers	2016	Secondary literature	-	-	Calculated average of existing EF's as an input for their model.	-	-	-	-	-	-	-	-	-	2.9 and 3.7	-	-	-	-	-
Kim	2018	Road simulator (tire on sandpaper drum)	PM10	TWP	Multiplied by 4 to obtain mg/vkm. PM10 is defined via aerodynamic diameter, hence APS data is included (OPC is excluded to avoid unproportional weighting).	0.0011– 0.0210	-	-	-	-	-	-	-	Uncited	Cited, but excluded	Cited, but excluded	Uncited	Uncited	0.00027–0.01265	0.04
Park	2018	Road simulator (tire on safety walk drum)	PM10	TWP	Multiplied by 4 to obtain mg/vkm.	0.144– 0.8908	-	-	-	-	-	-	-	Cited, but excluded	Cited, but excluded	Cited, but excluded	Uncited	Uncited	0.0359–0.2227	0.2
EEA (1)	2019	Secondary literature	-	-	EMEP/EEA guidebook.	-	-	-	-	-	-	-	-	-	-	-	-	-	6.42–6.96	-
EEA (2)	2019	Secondary literature	-	-	Air quality in Europe – 2019 report.	-	-	-	-	-	-	-	-	-	-	6.4	-	-	-	-
Suleiman	2019	-	-	-	Did not estimate EF.	-	-	-	-	-	-	-	-	-	3.1	-	-	-	-	-
Alves	2020	Road simulator (tires on asphalt track)	PM10	TRWP	10 % organic carbon	2	-	-	-	-	-	-	-	-	Uncited	2	Uncited	Uncited	Uncited	7.6
EPA	2020	Secondary literature	-	-	-	-	-	-	-	-	-	-	-	-	-	-	-	2.7–17.1	5.32	-
Zhang	2020	Tunnel (chemical mass balance)	PM10	TWP	Mixed fleet. TWP had highest uncertainty.	1.1–4.5	-	-	-	-	-	-	-	-	Uncited	Uncited	Uncited	Uncited	Cited, but excluded	Uncited
Beddows	2021	Secondary literature	-	-	Used EMEP/EEA guidebook as input for their model.	-	-	-	-	-	-	-	-	-	4.3–7.0	-	-	-	-	-
Beji	2021	On-road	PM10	TRWP	Average EF. Median EF for TRWP was 1.3 mg/vkm. Did not measure TWP contribution.	2 ∙ 2.5 = 5.0	-	-	-	-	-	-	-	-	-	-	-	Cited, but excluded	Cited, but excluded	Cited, but excluded
Hicks	2021	Roadside (tracer: zinc)	PM10	TWP	Mixed fleet.	3.5–11.0	-	-	-	-	-	-	-	-	-	-	-	Cited, but excluded	Uncited	Uncited
Tonegawa	2021	On-road (tracer: styrene)	PM10	TWP	Unclear if tracer is present in bitumen.	3.7 ∕ 3.3% ∙ 3.7% = 4.1	-	-	-	-	-	-	-	-	-	-	-	Uncited	0.41–1.68	6.1
Farahani	2022	Roadside (PMF)	PM10	TWP+BWP	-	10.63	-	-	-	-	-	-	-	-	-	-	-	-	Uncited	Uncited
Woo (1)	2022	Road simulator (tire on safety walk drum)	PM10	TWP	-	0.46–1.34	-	-	-	-	-	-	-	-	-	-	-	-	0.46–1.34	3.6
Woo (2)	2022	Secondary literature	-	-	Assumed PM10 aerosolization efficiency of 5 %.	-	-	-	-	-	-	-	-	-	-	-	-	-	-	8.8
Beddows	2023	Roadside (PMF & tracer: zinc)	PM10	TWP	Mixed fleet (PM1–10).	9.92 and 10.9	-	-	-	-	-	-	-	-	-	-	-	-	-	10–11
Charbouillot	2023	On-road (density separation)	PM10	TRWP	Tire particles & tire particles with road incrustations (excluding road particles).	2.2% ∙ 120 = 2.64	-	-	-	-	-	-	-	-	-	-	-	-	-	2.4% ∙ 110 = 2.64
De Oliveira	2024	On road (tracers: vinylcyclohexene and phenylcyclohexene)	PM10	TWP	Suburban driving.	0.078 ∙ (1-0.53) ∙ 4 = 0.15	-	-	-	-	-	-	-	-	-	-	-	-	-	Uncited
Zhang	2024	Road simulator (tire on tungsten carbide drum)	PM10	TWP	-	1.27	-	-	-	-	-	-	-	-	-	-	-	-	-	1.6
Khardi	2024	On-road	PM10	TRWP	Calculated based on number concentrations.	1.45	-	-	-	-	-	-	-	-	-	-	-	-	-	-
Fang	2024	Tunnel (PCA)	PM2.5	TWP+BWP	Comparison between peak and off-peak hours	0.03, 0.48	-	-	-	-	-	-	-	-	-	-	-	-	-	-
CEPMEIP	Various	Secondary literature	-	-	Link to EMEP/EEA guidebook. Base year 1995.	-	-	1.8	-	-	4.5	-	3.5–4.5	3.45	-	-	4.5	-	-	-
NAEI	Various	Secondary literature	-	-	Relies on EMEP/EEA guidebook.	-	-	-	-	-	7	-	7	5.8–8.8	-	7	7	7	8	-

## Sheet: Raw data
Publication (lead author)	Publication (year)	Publication (type)	EF (mg/vkm)	Particle size	Particle type	Mixed fleet?	Resuspension?	Reference (author)	Reference (year)	Reference (type)	Citation (type)	Why inaccurate?
Giechaskiel17	2024	Review	44	PM10	TWP	-	-	Kupiainen32	2005	Relevant primary literature	Inaccurate	Presented as TWP instead of TRWP. Confusion with units (per tire vs. per vehicle).
Zhang16	2023	Review	40	PM10	TWP	-	-	Kupiainen32	2005	Relevant primary literature	Inaccurate	Presented as TWP instead of TRWP.
Giechaskiel17	2024	Review	36	PM10	TWP	-	-	Kupiainen32	2005	Relevant primary literature	Inaccurate	Presented as TWP instead of TRWP. Confusion with units (per tire vs. per vehicle).
Baensch-Baltruschat24	2020	Review	14	PM10	TWP	-	-	NAEI	2017	Secondary literature	Accurate	Note for bibliography: the 2020 version73 of NAEI is listed.
Boulter66	2005	Review	13	PM10	TWP	-	-	EMPA76	2000	Non-relevant primary literature	Inaccurate	Reference did not estimate tire emission factors. Note that reference was cited indirectly in Lükewille et al. 2001.
Grigoratos69	2014	Review	13	PM10	TWP	-	-	EMPA76	2000	Non-relevant primary literature	Inaccurate	Reference did not estimate tire emission factors.
Guo62	2021	Review	13	PM10	TWP	-	-	EMPA76	2000	Non-relevant primary literature	Inaccurate	Reference did not estimate tire emission factors.
Klimont65	2002	Review	13	PM10	TWP	-	-	EMPA76	2000	Non-relevant primary literature	Inaccurate	Reference did not estimate tire emission factors.
Liu61	2021	Review	13	PM10	TWP	-	-	EMPA76	2000	Non-relevant primary literature	Inaccurate	Reference did not estimate tire emission factors.
Lükewille64	2001	Review	13	PM10	TWP	-	-	EMPA76	2000	Non-relevant primary literature	Inaccurate	Reference did not estimate tire emission factors.
Panko67	2018	Review	13	PM10	TWP	-	-	EMPA76	2000	Non-relevant primary literature	Inaccurate	Reference did not estimate tire emission factors.
TFEIP70	2003	Review	13	PM10	TWP	-	-	EMPA76	2000	Non-relevant primary literature	Inaccurate	Reference did not estimate tire emission factors.
Baensch-Baltruschat24	2020	Review	11	PM10	TWP	-	-	NAEI	2017	Secondary literature	Accurate	Note for bibliography: the 2020 version73 of NAEI is listed.
Fussell63	2022	Review	11	PM10	TWP	Mixed fleet	Resuspension	Hicks25	2021	Relevant primary literature	Cited, but excluded	-
Giechaskiel17	2024	Review	11	PM10	TWP	Mixed fleet	Resuspension	Beddows26	2023	Relevant primary literature	Accurate	-
Giechaskiel17	2024	Review	11	PM10	TWP	Mixed fleet	Resuspension	Hicks25	2021	Relevant primary literature	Uncited	-
Hicks25	2021	Relevant primary literature	11	PM10	TWP	Mixed fleet	Resuspension	-	-	-	-	-
Kupiainen32	2005	Relevant primary literature	11	PM10	TRWP	-	-	-	-	-	-	-
Zhang16	2023	Review	11	PM10	TWP	Mixed fleet	Resuspension	Hicks25	2021	Relevant primary literature	Uncited	-
Beddows26	2023	Relevant primary literature	10.9	PM10	TWP	Mixed fleet	Resuspension	-	-	-	-	-
Farahani40	2022	Relevant primary literature	10.63	PM10	TWP+BWP	-	Resuspension	-	-	-	-	-
Giechaskiel17	2024	Review	10.63	PM10	TWP+BWP	-	Resuspension	Farahani40	2022	Relevant primary literature	Uncited	-
Zhang16	2023	Review	10.63	PM10	TWP+BWP	-	Resuspension	Farahani40	2022	Relevant primary literature	Uncited	-
Giechaskiel17	2024	Review	10	PM10	TWP	Mixed fleet	Resuspension	Beddows26	2023	Relevant primary literature	Accurate	-
Beddows26	2023	Relevant primary literature	9.92	PM10	TWP	Mixed fleet	Resuspension	-	-	-	-	-
Baensch-Baltruschat24	2020	Review	9.1	PM10	TWP	-	-	NAEI	2017	Secondary literature	Accurate	Note for bibliography: the 2020 version73 of NAEI is listed.
Baensch-Baltruschat24	2020	Review	9	PM10	TWP	-	-	Kupiainen32	2005	Relevant primary literature	Inaccurate	Presented as TWP instead of TRWP.
EPA68	2014	Review	9	PM10	TWP	-	-	Kupiainen32	2005	Relevant primary literature	Inaccurate	Presented as TWP instead of TRWP.
Grigoratos69	2014	Review	9	PM10	TWP	-	-	Kupiainen32	2005	Relevant primary literature	Inaccurate	Presented as TWP instead of TRWP.
Guo62	2021	Review	9	PM10	TWP	-	-	Kupiainen32	2005	Relevant primary literature	Inaccurate	Presented as TWP instead of TRWP.
Kupiainen32	2005	Relevant primary literature	9	PM10	TRWP	-	-	-	-	-	-	-
Liu61	2021	Review	9	PM10	TWP	-	-	Kupiainen32	2005	Relevant primary literature	Inaccurate	Presented as TWP instead of TRWP.
Panko67	2018	Review	9	PM10	TWP	-	-	Kupiainen32	2005	Relevant primary literature	Inaccurate	Presented as TWP instead of TRWP.
Piscitello23	2021	Review	9	PM10	TRWP	-	-	Kupiainen32	2005	Relevant primary literature	Accurate	-
Zhang16	2023	Review	9	PM10	TWP	-	-	Kupiainen32	2005	Relevant primary literature	Inaccurate	Presented as TWP instead of TRWP.
Baensch-Baltruschat24	2020	Review	8.8	PM10	TWP	-	-	NAEI	2017	Secondary literature	Accurate	Note for bibliography: the 2020 version73 of NAEI is listed.
Giechaskiel17	2024	Review	8.8	PM10	TWP	-	-	Woo96	2022	Secondary literature	Accurate	-
Grigoratos69	2014	Review	8	PM10	TWP	-	-	Ten Broeke72	2008	Unknown	Unknown	-
Guo62	2021	Review	8	PM10	TWP	-	-	Ten Broeke72	2008	Unknown	Unknown	-
Liu61	2021	Review	8	PM10	TWP	-	-	Thorpe	2008	Secondary literature	Inaccurate	Cited factor not found in reference. DOI of Thorpe 2008: https://doi.org/10.1016/j.scitotenv.2008.06.007
Panko67	2018	Review	8	PM10	TWP	-	-	Ten Broeke72	2008	Unknown	Unknown	-
Zhang16	2023	Review	8	PM10	TWP	-	-	NAEI	2020	Secondary literature	Accurate	Note for bibliography: the 2020 version73 of NAEI is listed.
Fussell63	2022	Review	7.8	PM10	TWP	Mixed fleet	Resuspension	Hicks25	2021	Relevant primary literature	Cited, but excluded	-
Giechaskiel17	2024	Review	7.8	PM10	TWP	Mixed fleet	Resuspension	Hicks25	2021	Relevant primary literature	Uncited	-
Hicks25	2021	Relevant primary literature	7.8	PM10	TWP	Mixed fleet	Resuspension	-	-	-	-	-
Zhang16	2023	Review	7.8	PM10	TWP	Mixed fleet	Resuspension	Hicks25	2021	Relevant primary literature	Uncited	-
Giechaskiel17	2024	Review	7.6	PM10	TWP	-	-	Alves37	2020	Relevant primary literature	Inaccurate	Presented as TWP instead of TRWP. Confusion with units (per tire vs. per vehicle).
Fussell63	2022	Review	7.5	PM10	TWP	Mixed fleet	Resuspension	Hicks25	2021	Relevant primary literature	Cited, but excluded	-
Giechaskiel17	2024	Review	7.5	PM10	TWP	Mixed fleet	Resuspension	Hicks25	2021	Relevant primary literature	Uncited	-
Hicks25	2021	Relevant primary literature	7.5	PM10	TWP	Mixed fleet	Resuspension	-	-	-	-	-
Zhang16	2023	Review	7.5	PM10	TWP	Mixed fleet	Resuspension	Hicks25	2021	Relevant primary literature	Uncited	-
Grigoratos69	2014	Review	7.4	PM10	TWP	-	-	Luhana41	2004	Relevant primary literature	Inaccurate	Assumed PM10 aerosolization efficiency of 10 % opposes the results of the reference.
Guo62	2021	Review	7.4	PM10	TWP	-	-	Luhana41	2004	Relevant primary literature	Inaccurate	Emission factor originated from Grigoratos 2014 and not the reference.
Liu61	2021	Review	7.4	PM10	TWP	-	-	Luhana41	2004	Relevant primary literature	Inaccurate	Emission factor originated from Grigoratos 2014 and not the reference.
Panko67	2018	Review	7.4	PM10	TWP	-	-	Luhana41	2004	Relevant primary literature	Inaccurate	Emission factor originated from Grigoratos 2014 and not the reference.
Piscitello23	2021	Review	7.4	PM10	TWP	-	-	Luhana41	2004	Relevant primary literature	Inaccurate	Emission factor originated from Grigoratos 2014 and not the reference.
Baensch-Baltruschat24	2020	Review	7	PM10	TRWP	-	-	Gustafsson33	2009	Relevant primary literature	Uncited	-
Baensch-Baltruschat24	2020	Review	7	PM10	TWP	Mixed fleet	Resuspension	Panko42	2013	Relevant primary literature	Inaccurate	7 mg/vkm reflects concentration at 90th percentile and not median.
EPA68	2014	Review	7	PM10	TRWP	-	-	Gustafsson33	2009	Relevant primary literature	Uncited	-
Fussell63	2022	Review	7	PM10	TRWP	-	-	Gustafsson33	2009	Relevant primary literature	Uncited	-
Fussell63	2022	Review	7	PM10	TWP	-	-	NAEI	2018	Secondary literature	Accurate	Note for bibliography: the 2020 version73 of NAEI is listed.
Giechaskiel17	2024	Review	7	PM10	TRWP	-	-	Gustafsson33	2009	Relevant primary literature	Uncited	-
Grigoratos69	2014	Review	7	PM10	TRWP	-	-	Gustafsson33	2009	Relevant primary literature	Uncited	-
Grigoratos69	2014	Review	7	PM10	TWP	-	-	NAEI	2012	Secondary literature	Accurate	Note for bibliography: the 2020 version73 of NAEI is listed.
Guo62	2021	Review	7	PM10	TRWP	-	-	Gustafsson33	2009	Relevant primary literature	Uncited	-
Guo62	2021	Review	7	PM10	TWP	-	-	NAEI	2012	Secondary literature	Accurate	Note for bibliography: the 2020 version73 of NAEI is listed.
Gustafsson33	2009	Relevant primary literature	7	PM10	TRWP	-	-	-	-	-	-	-
Liu61	2021	Review	7	PM10	TWP	Mixed fleet	Resuspension	Beddows8	2021	Secondary literature	Accurate	-
Liu61	2021	Review	7	PM10	TRWP	-	-	Gustafsson33	2009	Relevant primary literature	Uncited	-
Panko67	2018	Review	7	PM10	TRWP	-	-	Gustafsson33	2009	Relevant primary literature	Cited, but excluded	-
Panko67	2018	Review	7	PM10	TRWP	-	-	Gustafsson33	2009	Relevant primary literature	Cited, but excluded	-
Panko67	2018	Review	7	PM10	TWP	-	-	NAEI	2012	Secondary literature	Accurate	Note for bibliography: the 2020 version73 of NAEI is listed.
Piscitello23	2021	Review	7	PM10	TRWP	-	-	Gustafsson33	2009	Relevant primary literature	Uncited	-
Piscitello23	2021	Review	7	PM10	TWP	-	-	NAEI	2018	Secondary literature	Accurate	Note for bibliography: the 2020 version73 of NAEI is listed.
Piscitello23	2021	Review	7	PM10	TWP	Mixed fleet	Resuspension	Panko42	2013	Relevant primary literature	Inaccurate	7 mg/vkm reflects concentration at 90th percentile and not median.
Zhang16	2023	Review	7	PM10	TRWP	-	-	Gustafsson33	2009	Relevant primary literature	Uncited	-
Zhang16	2023	Review	6.96	PM10	TWP	-	-	EEA	2019	Secondary literature	Accurate	Note for bibliography: review quoted 2019 version of the EMEP/EEA guidebook20
Baensch-Baltruschat24	2020	Review	6.9	PM10	TWP+BWP	-	-	Luhana41	2004	Relevant primary literature	Cited, but excluded	-
Boulter66	2005	Review	6.9	PM10	TWP+BWP	-	-	Luhana41	2004	Relevant primary literature	Accurate	-
EPA68	2014	Review	6.9	PM10	TWP+BWP	-	-	Luhana41	2004	Relevant primary literature	Accurate	-
Fussell63	2022	Review	6.9	PM10	TWP+BWP	-	-	Luhana41	2004	Relevant primary literature	Uncited	-
Giechaskiel17	2024	Review	6.9	PM10	TWP+BWP	-	-	Luhana41	2004	Relevant primary literature	Cited, but excluded	-
Luhana41	2004	Relevant primary literature	6.9	PM10	TWP+BWP	-	-	-	-	-	-	-
Zhang16	2023	Review	6.9	PM10	TWP+BWP	-	-	Luhana41	2004	Relevant primary literature	Cited, but excluded	-
Baensch-Baltruschat24	2020	Review	6.8	PM10	TWP	-	-	NAEI	2017	Secondary literature	Accurate	Note for bibliography: the 2020 version73 of NAEI is listed.
Giechaskiel17	2024	Review	6.8	PM10	TWP	-	-	Tonegawa47	2021	Relevant primary literature	Inaccurate	Reference found less TWP than cited.
Liu61	2021	Review	6.6	PM10	TWP	Mixed fleet	Resuspension	Beddows8	2021	Secondary literature	Accurate	-
Grigoratos69	2014	Review	6.5	PM10	TWP	-	-	Lükewille64	2001	Secondary literature	Inaccurate	Cited factor not found in reference.
Guo62	2021	Review	6.5	PM10	TWP	-	-	Lükewille64	2001	Secondary literature	Inaccurate	Cited factor not found in reference.
Liu61	2021	Review	6.5	PM10	TWP	-	-	Lükewille64	2001	Secondary literature	Inaccurate	Cited factor not found in reference.
Panko67	2018	Review	6.5	PM10	TWP	-	-	Lükewille64	2001	Secondary literature	Inaccurate	Cited factor not found in reference.
Zhang16	2023	Review	6.42	PM10	TWP	-	-	EEA	2019	Secondary literature	Accurate	Note for bibliography: review quoted 2019 version of the EMEP/EEA guidebook20
Piscitello23	2021	Review	6.4	PM10	TWP	-	-	EEA6	2019	Secondary literature	Inaccurate	Reference did not report tire emission factors. Maybe confused with EMEP/EEA guidebook.
Fussell63	2022	Review	6.3	PM10	TWP	Mixed fleet	Resuspension	Hicks25	2021	Relevant primary literature	Cited, but excluded	-
Giechaskiel17	2024	Review	6.3	PM10	TWP	Mixed fleet	Resuspension	Hicks25	2021	Relevant primary literature	Uncited	-
Hicks25	2021	Relevant primary literature	6.3	PM10	TWP	Mixed fleet	Resuspension	-	-	-	-	-
Piscitello23	2021	Review	6.3	PM10	TWP	-	-	NAEI	2018	Secondary literature	Accurate	Note for bibliography: the 2020 version73 of NAEI is listed.
Zhang16	2023	Review	6.3	PM10	TWP	Mixed fleet	Resuspension	Hicks25	2021	Relevant primary literature	Uncited	-
Baensch-Baltruschat24	2020	Review	6.1	PM10	TWP	-	-	Rauterberg-Wulff45	1998	Relevant primary literature	Accurate	-
Boulter66	2005	Review	6.1	PM10	TWP	-	-	Rauterberg-Wulff45	1998	Relevant primary literature	Accurate	-
EPA68	2014	Review	6.1	PM10	TWP	-	-	Rauterberg-Wulff45	1998	Relevant primary literature	Accurate	-
Fussell63	2022	Review	6.1	PM10	TWP	-	-	Rauterberg-Wulff45	1998	Relevant primary literature	Uncited	-
Giechaskiel17	2024	Review	6.1	PM10	TWP	-	-	Rauterberg-Wulff45	1998	Relevant primary literature	Uncited	-
Grigoratos69	2014	Review	6.1	PM10	TWP	-	-	Rauterberg-Wulff45	1998	Relevant primary literature	Accurate	-
Guo62	2021	Review	6.1	PM10	TWP	-	-	Rauterberg-Wulff45	1998	Relevant primary literature	Accurate	-
Klimont65	2002	Review	6.1	PM10	TWP	-	-	Rauterberg-Wulff45	1998	Relevant primary literature	Accurate	-
Liu61	2021	Review	6.1	PM10	TWP	-	-	Rauterberg-Wulff45	1998	Relevant primary literature	Uncited	-
Lükewille64	2001	Review	6.1	PM10	TWP	-	-	Rauterberg-Wulff45	1998	Relevant primary literature	Accurate	-
Panko67	2018	Review	6.1	PM10	TWP	-	-	Rauterberg-Wulff45	1998	Relevant primary literature	Accurate	-
Piscitello23	2021	Review	6.1	PM10	TWP	-	-	EPA68	2014	Secondary literature	Inaccurate	MOVES2014 does not propose 6.1 mg/vkm. Maybe confusion with Rauterberg-Wulff 1998.
Piscitello23	2021	Review	6.1	PM10	TWP	-	-	Rauterberg-Wulff45	1998	Relevant primary literature	Uncited	-
Rauterberg-Wulff45	1998	Relevant primary literature	6.1	PM10	TWP	-	-	-	-	-	-	-
TFEIP70	2003	Review	6.1	PM10	TWP	-	-	Rauterberg-Wulff45	1998	Relevant primary literature	Accurate	-
Zhang16	2023	Review	6.1	PM10	TWP	-	-	Rauterberg-Wulff45	1998	Relevant primary literature	Uncited	-
Baensch-Baltruschat24	2020	Review	6	PM10	TRWP	-	-	Gustafsson33	2009	Relevant primary literature	Uncited	-
EPA68	2014	Review	6	PM10	TRWP	-	-	Gustafsson33	2009	Relevant primary literature	Uncited	-
Fussell63	2022	Review	6	PM10	TRWP	-	-	Gustafsson33	2009	Relevant primary literature	Uncited	-
Giechaskiel17	2024	Review	6	PM10	TRWP	-	-	Gustafsson33	2009	Relevant primary literature	Uncited	-
Grigoratos69	2014	Review	6	PM10	TRWP	-	-	Gustafsson33	2009	Relevant primary literature	Uncited	-
Guo62	2021	Review	6	PM10	TRWP	-	-	Gustafsson33	2009	Relevant primary literature	Uncited	-
Gustafsson33	2009	Relevant primary literature	6	PM10	TRWP	-	-	-	-	-	-	-
Liu61	2021	Review	6	PM10	TRWP	-	-	Gustafsson33	2009	Relevant primary literature	Uncited	-
Panko67	2018	Review	6	PM10	TRWP	-	-	Gustafsson33	2009	Relevant primary literature	Cited, but excluded	-
Panko67	2018	Review	6	PM10	TRWP	-	-	Gustafsson33	2009	Relevant primary literature	Cited, but excluded	-
Piscitello23	2021	Review	6	PM10	TRWP	-	-	Gustafsson33	2009	Relevant primary literature	Uncited	-
Zhang16	2023	Review	6	PM10	TRWP	-	-	Gustafsson33	2009	Relevant primary literature	Uncited	-
Baensch-Baltruschat24	2020	Review	5.8	PM10	TWP	-	-	NAEI	2017	Secondary literature	Accurate	Note for bibliography: the 2020 version73 of NAEI is listed.
Liu61	2021	Review	5.4	PM10	TWP	Mixed fleet	Resuspension	Beddows8	2021	Secondary literature	Accurate	-
Fussell63	2022	Review	5.32	PM10	TWP	-	-	EPA21	2020	Secondary literature	Accurate	-
Zhang16	2023	Review	5.32	PM10	TWP	-	-	EPA21	2020	Secondary literature	Accurate	-
Liu61	2021	Review	5.1	PM10	TWP	Mixed fleet	Resuspension	Beddows8	2021	Secondary literature	Accurate	-
Baensch-Baltruschat24	2020	Review	5	PM10	TWP	-	-	EPA	1995	Secondary literature	Accurate	Note for bibliography: see text S4 for more details.
Baensch-Baltruschat24	2020	Review	5	TSP	TWP	-	-	Williams30	1978	Relevant primary literature	Uncited	-
Beji34	2021	Relevant primary literature	5	PM10	TRWP	-	-	-	-	-	-	-
Boulter66	2005	Review	5	PM10	TWP	-	-	EPA	1995	Secondary literature	Accurate	Note for bibliography: see text S4 for more details.
EPA68	2014	Review	5	TSP	TWP	-	-	Williams30	1978	Relevant primary literature	Uncited	-
Fussell63	2022	Review	5	PM10	TRWP	-	-	Beji34	2021	Relevant primary literature	Cited, but excluded	-
Fussell63	2022	Review	5	TSP	TWP	-	-	Williams30	1978	Relevant primary literature	Uncited	-
Giechaskiel17	2024	Review	5	PM10	TRWP	-	-	Beji34	2021	Relevant primary literature	Cited, but excluded	-
Giechaskiel17	2024	Review	5	TSP	TWP	-	-	Williams30	1978	Relevant primary literature	Uncited	-
Grigoratos69	2014	Review	5	PM10	TWP	-	-	EPA	1995	Secondary literature	Accurate	Note for bibliography: see text S4 for more details.
Grigoratos69	2014	Review	5	PM10	TWP	-	-	Keuken71	1999	Unknown	Unknown	-
Grigoratos69	2014	Review	5	TSP	TWP	-	-	Williams30	1978	Relevant primary literature	Uncited	-
Guo62	2021	Review	5	PM10	TWP	-	-	EPA	1995	Secondary literature	Accurate	Note for bibliography: see text S4 for more details.
Guo62	2021	Review	5	PM10	TWP	-	-	Keuken71	1999	Unknown	Unknown	-
Guo62	2021	Review	5	TSP	TWP	-	-	Williams30	1978	Relevant primary literature	Uncited	-
Klimont65	2002	Review	5	PM10	TWP	-	-	EPA	1995	Secondary literature	Accurate	Note for bibliography: see text S4 for more details.
Klimont65	2002	Review	5	TSP	TWP	-	-	Williams30	1978	Relevant primary literature	Uncited	-
Liu61	2021	Review	5	PM10	TWP	-	-	EPA	1995	Secondary literature	Accurate	Note for bibliography: see text S4 for more details.
Liu61	2021	Review	5	TSP	TWP	-	-	Williams30	1978	Relevant primary literature	Uncited	-
Lükewille64	2001	Review	5	PM10	TWP	-	-	EPA	1995	Secondary literature	Accurate	Note for bibliography: see text S4 for more details.
Lükewille64	2001	Review	5	TSP	TWP	-	-	Williams30	1978	Relevant primary literature	Uncited	-
Panko67	2018	Review	5	PM10	TWP	-	-	EPA	1995	Secondary literature	Accurate	Note for bibliography: see text S4 for more details.
Panko67	2018	Review	5	PM10	TWP	-	-	Keuken78	2010	Non-relevant primary literature	Inaccurate	Reference did not estimate emission factors. Maybe confused with Keuken 1999.
Panko67	2018	Review	5	TSP	TWP	-	-	Williams30	1978	Relevant primary literature	Cited, but excluded	-
Panko67	2018	Review	5	TSP	TWP	-	-	Williams30	1978	Relevant primary literature	Cited, but excluded	-
Piscitello23	2021	Review	5	TSP	TWP	-	-	Williams30	1978	Relevant primary literature	Uncited	-
Williams30	1978	Relevant primary literature	5	TSP	TWP	-	-	-	-	-	-	-
Zhang16	2023	Review	5	PM10	TRWP	-	-	Beji34	2021	Relevant primary literature	Cited, but excluded	-
Zhang16	2023	Review	5	TSP	TWP	-	-	Williams30	1978	Relevant primary literature	Uncited	-
TFEIP70	2003	Review	4.8	PM10	TWP	-	-	EPA	1995	Secondary literature	Accurate	Note for bibliography: see text S4 for more details.
Liu61	2021	Review	4.6	PM10	TWP	Mixed fleet	Resuspension	Beddows8	2021	Secondary literature	Accurate	-
Baensch-Baltruschat24	2020	Review	4.5	PM10	TWP	-	-	CEPMEIP73	2020	Secondary literature	Accurate	-
Fussell63	2022	Review	4.5	PM10	TWP	Mixed fleet	Resuspension	Zhang46	2020	Relevant primary literature	Uncited	-
Giechaskiel17	2024	Review	4.5	PM10	TWP	Mixed fleet	Resuspension	Zhang46	2020	Relevant primary literature	Uncited	-
Grigoratos69	2014	Review	4.5	PM10	TWP	-	-	CEPMEIP73	2002	Secondary literature	Accurate	-
Grigoratos69	2014	Review	4.5	PM10	TWP	-	-	CEPMEIP73	2012	Secondary literature	Accurate	-
Guo62	2021	Review	4.5	PM10	TWP	-	-	CEPMEIP73	2012	Secondary literature	Accurate	-
Guo62	2021	Review	4.5	PM10	TWP	-	-	CEPMEIP73	2002	Secondary literature	Accurate	-
Guo62	2021	Review	4.5	PM10	TWP	Mixed fleet	Resuspension	Zhang46	2020	Relevant primary literature	Uncited	-
Klimont65	2002	Review	4.5	PM10	TWP	-	-	CEPMEIP73	2002	Secondary literature	Accurate	-
Liu61	2021	Review	4.5	PM10	TWP	Mixed fleet	Resuspension	Zhang46	2020	Relevant primary literature	Uncited	-
Panko67	2018	Review	4.5	PM10	TWP	-	-	CEPMEIP73	2012	Secondary literature	Accurate	-
Panko67	2018	Review	4.5	PM10	TWP	-	-	CEPMEIP73	2002	Secondary literature	Accurate	-
Piscitello23	2021	Review	4.5	PM10	TWP	Mixed fleet	Resuspension	Zhang46	2020	Relevant primary literature	Uncited	-
Zhang16	2023	Review	4.5	PM10	TWP	Mixed fleet	Resuspension	Zhang46	2020	Relevant primary literature	Cited, but excluded	-
Zhang46	2020	Relevant primary literature	4.5	PM10	TWP	Mixed fleet	-	-	-	-	-	-
Liu61	2021	Review	4.3	PM10	TWP	Mixed fleet	Resuspension	Beddows8	2021	Secondary literature	Accurate	-
Fussell63	2022	Review	4.2	PM10	TWP	Mixed fleet	Resuspension	Hicks25	2021	Relevant primary literature	Cited, but excluded	-
Giechaskiel17	2024	Review	4.2	PM10	TWP	Mixed fleet	Resuspension	Hicks25	2021	Relevant primary literature	Uncited	-
Hicks25	2021	Relevant primary literature	4.2	PM10	TWP	Mixed fleet	Resuspension	-	-	-	-	-
Zhang16	2023	Review	4.2	PM10	TWP	Mixed fleet	Resuspension	Hicks25	2021	Relevant primary literature	Uncited	-
Fussell63	2022	Review	4.1	PM10	TWP	-	-	Tonegawa47	2021	Relevant primary literature	Uncited	-
Tonegawa47	2021	Relevant primary literature	4.1	PM10	TWP	-	-	-	-	-	-	-
Boulter66	2005	Review	4	TSP	TWP	-	-	Williams30	1978	Relevant primary literature	Accurate	-
Fussell63	2022	Review	4	PM10	TWP	Mixed fleet	Resuspension	Hicks25	2021	Relevant primary literature	Cited, but excluded	-
Giechaskiel17	2024	Review	4	PM10	TWP	Mixed fleet	Resuspension	Hicks25	2021	Relevant primary literature	Uncited	-
Hicks25	2021	Relevant primary literature	4	PM10	TWP	Mixed fleet	Resuspension	-	-	-	-	-
TFEIP70	2003	Review	4	TSP	TWP	-	-	Williams30	1978	Relevant primary literature	Accurate	-
Zhang16	2023	Review	4	PM10	TWP	Mixed fleet	Resuspension	Hicks25	2021	Relevant primary literature	Uncited	-
Grigoratos69	2014	Review	3.8	PM10	TWP	Mixed fleet	Resuspension	Sjödin43	2010	Relevant primary literature	Inaccurate	Reference found less TWP than cited.
Guo62	2021	Review	3.8	PM10	TWP	Mixed fleet	Resuspension	Sjödin43	2010	Relevant primary literature	Inaccurate	Reference found less TWP than cited.
Liu61	2021	Review	3.8	PM10	TWP	Mixed fleet	Resuspension	Sjödin43	2010	Relevant primary literature	Inaccurate	Reference found less TWP than cited.
Panko67	2018	Review	3.8	PM10	TWP	Mixed fleet	Resuspension	Sjödin43	2010	Relevant primary literature	Inaccurate	Reference found less TWP than cited.
Piscitello23	2021	Review	3.8	PM10	TWP	Mixed fleet	Resuspension	Sjödin43	2010	Relevant primary literature	Inaccurate	Reference found less TWP than cited.
Liu61	2021	Review	3.7	PM10	TWP	-	-	Timmers7	2016	Secondary literature	Inaccurate	Confusion with particle size (PM2.5 vs. PM10).
Piscitello23	2021	Review	3.7	PM10	TWP	-	-	Aatmeeyata39	2009	Relevant primary literature	Inaccurate	Confusion with units (mg vs. µg).
Giechaskiel17	2024	Review	3.6	PM10	TWP	Mixed fleet	Resuspension	Sjödin43	2010	Relevant primary literature	Inaccurate	Reference found less TWP than cited.
Giechaskiel17	2024	Review	3.6	PM10	TWP	-	-	Woo15	2022	Relevant primary literature	Inaccurate	Confusion with units (per tire vs. per vehicle).
Fussell63	2022	Review	3.5	PM10	TWP	Mixed fleet	Resuspension	Hicks25	2021	Relevant primary literature	Cited, but excluded	-
Giechaskiel17	2024	Review	3.5	PM10	TWP	Mixed fleet	Resuspension	Hicks25	2021	Relevant primary literature	Uncited	-
Hicks25	2021	Relevant primary literature	3.5	PM10	TWP	Mixed fleet	Resuspension	-	-	-	-	-
Panko67	2018	Review	3.5	PM10	TWP	-	-	CEPMEIP73	2012	Secondary literature	Accurate	-
Zhang16	2023	Review	3.5	PM10	TWP	Mixed fleet	Resuspension	Hicks25	2021	Relevant primary literature	Uncited	-
Baensch-Baltruschat24	2020	Review	3.45	PM10	TWP	-	-	CEPMEIP73	2020	Secondary literature	Accurate	-
Liu61	2021	Review	3.1	PM10	TWP	-	-	Suleiman77	2019	Non-relevant primary literature	Inaccurate	Reference did not estimate emission factors.
Baensch-Baltruschat24	2020	Review	3	PM10	TRWP	-	-	Gehrig35	2010	Relevant primary literature	Uncited	-
Baensch-Baltruschat24	2020	Review	3	PM10	TRWP	-	-	Gustafsson33	2009	Relevant primary literature	Uncited	-
EPA68	2014	Review	3	PM10	TRWP	-	-	Gehrig35	2010	Relevant primary literature	Uncited	-
EPA68	2014	Review	3	PM10	TRWP	-	-	Gustafsson33	2009	Relevant primary literature	Uncited	-
Fussell63	2022	Review	3	PM10	TRWP	-	-	Gehrig35	2010	Relevant primary literature	Cited, but excluded	-
Fussell63	2022	Review	3	PM10	TRWP	-	-	Gustafsson33	2009	Relevant primary literature	Uncited	-
Gehrig35	2010	Relevant primary literature	3	PM10	TRWP	-	-	-	-	-	-	-
Giechaskiel17	2024	Review	3	PM10	TRWP	-	-	Gehrig35	2010	Relevant primary literature	Uncited	-
Giechaskiel17	2024	Review	3	PM10	TRWP	-	-	Gustafsson33	2009	Relevant primary literature	Uncited	-
Grigoratos69	2014	Review	3	PM10	TRWP	-	-	Gehrig35	2010	Relevant primary literature	Uncited	-
Grigoratos69	2014	Review	3	PM10	TRWP	-	-	Gustafsson33	2009	Relevant primary literature	Uncited	-
Guo62	2021	Review	3	PM10	TRWP	-	-	Gehrig35	2010	Relevant primary literature	Uncited	-
Guo62	2021	Review	3	PM10	TRWP	-	-	Gustafsson33	2009	Relevant primary literature	Uncited	-
Gustafsson33	2009	Relevant primary literature	3	PM10	TRWP	-	-	-	-	-	-	-
Liu61	2021	Review	3	PM10	TRWP	-	-	Gehrig35	2010	Relevant primary literature	Uncited	-
Liu61	2021	Review	3	PM10	TRWP	-	-	Gustafsson33	2009	Relevant primary literature	Uncited	-
Panko67	2018	Review	3	PM10	TRWP	-	-	Gehrig35	2010	Relevant primary literature	Uncited	-
Panko67	2018	Review	3	PM10	TRWP	-	-	Gustafsson33	2009	Relevant primary literature	Cited, but excluded	-
Panko67	2018	Review	3	PM10	TRWP	-	-	Gustafsson33	2009	Relevant primary literature	Cited, but excluded	-
Piscitello23	2021	Review	3	PM10	TRWP	-	-	Gehrig35	2010	Relevant primary literature	Cited, but excluded	-
Piscitello23	2021	Review	3	PM10	TRWP	-	-	Gustafsson33	2009	Relevant primary literature	Uncited	-
Zhang16	2023	Review	3	PM10	TRWP	-	-	Gehrig35	2010	Relevant primary literature	Uncited	-
Zhang16	2023	Review	3	PM10	TRWP	-	-	Gustafsson33	2009	Relevant primary literature	Uncited	-
Liu61	2021	Review	2.9	PM10	TWP	-	-	Timmers7	2016	Secondary literature	Inaccurate	Confusion with particle size (PM2.5 vs. PM10).
Giechaskiel17	2024	Review	2.64	PM10	TWP	-	-	Charbouillot36	2023	Relevant primary literature	Inaccurate	Presented as TWP instead of TRWP.
Baensch-Baltruschat24	2020	Review	2.5	TSP	TWP	Mixed fleet	-	Pierson31	1974	Relevant primary literature	Cited, but excluded	-
Boulter66	2005	Review	2.5	TSP	TWP	Mixed fleet	-	Pierson31	1974	Relevant primary literature	Uncited	-
EPA68	2014	Review	2.5	TSP	TWP	Mixed fleet	-	Pierson31	1974	Relevant primary literature	Uncited	-
Fussell63	2022	Review	2.5	TSP	TWP	Mixed fleet	-	Pierson31	1974	Relevant primary literature	Uncited	-
Fussell63	2022	Review	2.5	PM10	TWP	Mixed fleet	Resuspension	Zhang46	2020	Relevant primary literature	Uncited	-
Giechaskiel17	2024	Review	2.5	TSP	TWP	Mixed fleet	-	Pierson31	1974	Relevant primary literature	Cited, but excluded	-
Giechaskiel17	2024	Review	2.5	PM10	TWP	Mixed fleet	Resuspension	Zhang46	2020	Relevant primary literature	Uncited	-
Grigoratos69	2014	Review	2.5	TSP	TWP	Mixed fleet	-	Pierson31	1974	Relevant primary literature	Uncited	-
Guo62	2021	Review	2.5	TSP	TWP	Mixed fleet	-	Pierson31	1974	Relevant primary literature	Uncited	-
Guo62	2021	Review	2.5	PM10	TWP	Mixed fleet	Resuspension	Zhang46	2020	Relevant primary literature	Uncited	-
Klimont65	2002	Review	2.5	TSP	TWP	Mixed fleet	-	Pierson31	1974	Relevant primary literature	Uncited	-
Liu61	2021	Review	2.5	TSP	TWP	Mixed fleet	-	Pierson31	1974	Relevant primary literature	Uncited	-
Liu61	2021	Review	2.5	PM10	TWP	Mixed fleet	Resuspension	Zhang46	2020	Relevant primary literature	Uncited	-
Lükewille64	2001	Review	2.5	TSP	TWP	Mixed fleet	-	Pierson31	1974	Relevant primary literature	Uncited	-
Panko67	2018	Review	2.5	TSP	TWP	Mixed fleet	-	Pierson31	1974	Relevant primary literature	Cited, but excluded	-
Pierson31	1974	Relevant primary literature	2.5	TSP	TWP	Mixed fleet	-	-	-	-	-	-
Piscitello23	2021	Review	2.5	TSP	TWP	Mixed fleet	-	Pierson31	1974	Relevant primary literature	Cited, but excluded	-
Piscitello23	2021	Review	2.5	PM10	TWP	Mixed fleet	Resuspension	Zhang46	2020	Relevant primary literature	Uncited	-
TFEIP70	2003	Review	2.5	TSP	TWP	Mixed fleet	-	Pierson31	1974	Relevant primary literature	Uncited	-
Zhang16	2023	Review	2.5	TSP	TWP	Mixed fleet	-	Pierson31	1974	Relevant primary literature	Cited, but excluded	-
Zhang16	2023	Review	2.5	PM10	TWP	Mixed fleet	Resuspension	Zhang46	2020	Relevant primary literature	Cited, but excluded	-
Zhang46	2020	Relevant primary literature	2.5	PM10	TWP	Mixed fleet	-	-	-	-	-	-
Baensch-Baltruschat24	2020	Review	2.4	PM10	TWP	Mixed fleet	Resuspension	Panko42	2013	Relevant primary literature	Accurate	-
EPA68	2014	Review	2.4	PM10	TWP	Mixed fleet	Resuspension	Panko42	2013	Relevant primary literature	Uncited	-
Fussell63	2022	Review	2.4	PM10	TWP	Mixed fleet	Resuspension	Panko42	2013	Relevant primary literature	Cited, but excluded	-
Giechaskiel17	2024	Review	2.4	PM10	TWP	Mixed fleet	Resuspension	Panko42	2013	Relevant primary literature	Cited, but excluded	-
Grigoratos69	2014	Review	2.4	PM10	TWP	Mixed fleet	Resuspension	Panko42	2013	Relevant primary literature	Accurate	-
Guo62	2021	Review	2.4	PM10	TWP	Mixed fleet	Resuspension	Panko42	2013	Relevant primary literature	Accurate	-
Liu61	2021	Review	2.4	PM10	TWP	Mixed fleet	Resuspension	Panko42	2013	Relevant primary literature	Accurate	-
Panko42	2013	Relevant primary literature	2.4	PM10	TWP	Mixed fleet	Resuspension	-	-	-	-	-
Panko67	2018	Review	2.4	PM10	TWP	Mixed fleet	Resuspension	Panko42	2013	Relevant primary literature	Accurate	-
Zhang16	2023	Review	2.4	PM10	TWP	Mixed fleet	Resuspension	Panko42	2013	Relevant primary literature	Cited, but excluded	-
Baensch-Baltruschat24	2020	Review	2.2	PM10	TWP	Mixed fleet	Resuspension	Sjödin43	2010	Relevant primary literature	Accurate	-
EPA68	2014	Review	2.2	PM10	TWP	Mixed fleet	Resuspension	Sjödin43	2010	Relevant primary literature	Uncited	-
Fussell63	2022	Review	2.2	PM10	TWP	Mixed fleet	Resuspension	Sjödin43	2010	Relevant primary literature	Cited, but excluded	-
Sjödin43	2010	Relevant primary literature	2.2	PM10	TWP	Mixed fleet	Resuspension	-	-	-	-	-
Zhang16	2023	Review	2.2	PM10	TWP	Mixed fleet	Resuspension	Sjödin43	2010	Relevant primary literature	Uncited	-
Alves37	2020	Relevant primary literature	2	PM10	TRWP	-	-	-	-	-	-	-
Baensch-Baltruschat24	2020	Review	2	PM10	TRWP	-	-	Gehrig35	2010	Relevant primary literature	Uncited	-
Baensch-Baltruschat24	2020	Review	2	PM10	TRWP	-	-	Gustafsson33	2009	Relevant primary literature	Uncited	-
Baensch-Baltruschat24	2020	Review	2	TSP	TWP	-	-	Williams30	1978	Relevant primary literature	Uncited	-
EPA68	2014	Review	2	PM10	TRWP	-	-	Gehrig35	2010	Relevant primary literature	Uncited	-
EPA68	2014	Review	2	PM10	TRWP	-	-	Gustafsson33	2009	Relevant primary literature	Uncited	-
EPA68	2014	Review	2	TSP	TWP	-	-	Williams30	1978	Relevant primary literature	Uncited	-
Fussell63	2022	Review	2	PM10	TRWP	-	-	Alves37	2020	Relevant primary literature	Uncited	-
Fussell63	2022	Review	2	PM10	TRWP	-	-	Gehrig35	2010	Relevant primary literature	Cited, but excluded	-
Fussell63	2022	Review	2	PM10	TRWP	-	-	Gustafsson33	2009	Relevant primary literature	Uncited	-
Fussell63	2022	Review	2	TSP	TWP	-	-	Williams30	1978	Relevant primary literature	Uncited	-
Gehrig35	2010	Relevant primary literature	2	PM10	TRWP	-	-	-	-	-	-	-
Giechaskiel17	2024	Review	2	PM10	TRWP	-	-	Gehrig35	2010	Relevant primary literature	Uncited	-
Giechaskiel17	2024	Review	2	PM10	TRWP	-	-	Gustafsson33	2009	Relevant primary literature	Uncited	-
Giechaskiel17	2024	Review	2	TSP	TWP	-	-	Williams30	1978	Relevant primary literature	Uncited	-
Grigoratos69	2014	Review	2	PM10	TRWP	-	-	Gehrig35	2010	Relevant primary literature	Uncited	-
Grigoratos69	2014	Review	2	PM10	TRWP	-	-	Gustafsson33	2009	Relevant primary literature	Uncited	-
Grigoratos69	2014	Review	2	TSP	TWP	-	-	Williams30	1978	Relevant primary literature	Uncited	-
Guo62	2021	Review	2	PM10	TRWP	-	-	Alves37	2020	Relevant primary literature	Uncited	-
Guo62	2021	Review	2	PM10	TRWP	-	-	Gehrig35	2010	Relevant primary literature	Uncited	-
Guo62	2021	Review	2	PM10	TRWP	-	-	Gustafsson33	2009	Relevant primary literature	Uncited	-
Guo62	2021	Review	2	TSP	TWP	-	-	Williams30	1978	Relevant primary literature	Uncited	-
Gustafsson33	2009	Relevant primary literature	2	PM10	TRWP	-	-	-	-	-	-	-
Klimont65	2002	Review	2	TSP	TWP	-	-	Williams30	1978	Relevant primary literature	Uncited	-
Liu61	2021	Review	2	PM10	TRWP	-	-	Alves37	2020	Relevant primary literature	Uncited	-
Liu61	2021	Review	2	PM10	TRWP	-	-	Gehrig35	2010	Relevant primary literature	Uncited	-
Liu61	2021	Review	2	PM10	TRWP	-	-	Gustafsson33	2009	Relevant primary literature	Uncited	-
Liu61	2021	Review	2	TSP	TWP	-	-	Williams30	1978	Relevant primary literature	Uncited	-
Lükewille64	2001	Review	2	TSP	TWP	-	-	Williams30	1978	Relevant primary literature	Uncited	-
Panko67	2018	Review	2	PM10	TRWP	-	-	Gehrig35	2010	Relevant primary literature	Uncited	-
Panko67	2018	Review	2	PM10	TRWP	-	-	Gustafsson33	2009	Relevant primary literature	Cited, but excluded	-
Panko67	2018	Review	2	PM10	TRWP	-	-	Gustafsson33	2009	Relevant primary literature	Cited, but excluded	-
Panko67	2018	Review	2	TSP	TWP	-	-	Williams30	1978	Relevant primary literature	Cited, but excluded	-
Piscitello23	2021	Review	2	PM10	TRWP	-	-	Alves37	2020	Relevant primary literature	Accurate	-
Piscitello23	2021	Review	2	PM10	TRWP	-	-	Gehrig35	2010	Relevant primary literature	Cited, but excluded	-
Piscitello23	2021	Review	2	PM10	TRWP	-	-	Gustafsson33	2009	Relevant primary literature	Uncited	-
Piscitello23	2021	Review	2	TSP	TWP	-	-	Williams30	1978	Relevant primary literature	Uncited	-
Williams30	1978	Relevant primary literature	2	TSP	TWP	-	-	-	-	-	-	-
Zhang16	2023	Review	2	PM10	TRWP	-	-	Alves37	2020	Relevant primary literature	Uncited	-
Zhang16	2023	Review	2	PM10	TRWP	-	-	Gehrig35	2010	Relevant primary literature	Uncited	-
Zhang16	2023	Review	2	PM10	TRWP	-	-	Gustafsson33	2009	Relevant primary literature	Uncited	-
Zhang16	2023	Review	2	TSP	TWP	-	-	Williams30	1978	Relevant primary literature	Uncited	-
Piscitello23	2021	Review	1.9	PM10	TWP	-	-	Dahl101	2006	Non-relevant primary literature	Inaccurate	Reference estimated number-based emission factors for TWP (not mass-based PM10).
Klimont65	2002	Review	1.8	PM10	TWP	-	-	CEPMEIP73	2002	Secondary literature	Inaccurate	Passenger cars are 3.45 mg/vkm (not 1.8 mg/vkm). Maybe confused with motorbikes.
Zhang16	2023	Review	1.68	PM10	TWP	-	-	Tonegawa47	2021	Relevant primary literature	Inaccurate	Reference found more TWP than cited.
Giechaskiel17	2024	Review	1.6	PM10	TWP	-	-	Zhang48	2024	Relevant primary literature	Inaccurate	Reference found less TWP than cited.
Khardi38	2024	Relevant primary literature	1.45	PM10	TRWP	-	Resuspension	-	-	-	-	-
Charbouillot36	2023	Relevant primary literature	1.4	PM10	TRWP	-	-	-	-	-	-	-
Woo15	2022	Relevant primary literature	1.34	PM10	TWP	-	-	-	-	-	-	-
Zhang16	2023	Review	1.34	PM10	TWP	-	-	Woo15	2022	Relevant primary literature	Accurate	-
Zhang48	2024	Relevant primary literature	1.27	PM10	TWP	-	-	-	-	-	-	-
Fussell63	2022	Review	1.1	PM10	TWP	Mixed fleet	Resuspension	Zhang46	2020	Relevant primary literature	Uncited	-
Giechaskiel17	2024	Review	1.1	PM10	TWP	Mixed fleet	Resuspension	Zhang46	2020	Relevant primary literature	Uncited	-
Guo62	2021	Review	1.1	PM10	TWP	Mixed fleet	Resuspension	Zhang46	2020	Relevant primary literature	Uncited	-
Liu61	2021	Review	1.1	PM10	TWP	Mixed fleet	Resuspension	Zhang46	2020	Relevant primary literature	Uncited	-
Piscitello23	2021	Review	1.1	PM10	TWP	Mixed fleet	Resuspension	Zhang46	2020	Relevant primary literature	Uncited	-
Zhang16	2023	Review	1.1	PM10	TWP	Mixed fleet	Resuspension	Zhang46	2020	Relevant primary literature	Cited, but excluded	-
Zhang46	2020	Relevant primary literature	1.1	PM10	TWP	Mixed fleet	-	-	-	-	-	-
Baensch-Baltruschat24	2020	Review	0.92	PM10	TRWP	-	-	Gustafsson33	2009	Relevant primary literature	Uncited	-
EPA68	2014	Review	0.92	PM10	TRWP	-	-	Gustafsson33	2009	Relevant primary literature	Uncited	-
Fussell63	2022	Review	0.92	PM10	TRWP	-	-	Gustafsson33	2009	Relevant primary literature	Uncited	-
Giechaskiel17	2024	Review	0.92	PM10	TRWP	-	-	Gustafsson33	2009	Relevant primary literature	Uncited	-
Grigoratos69	2014	Review	0.92	PM10	TRWP	-	-	Gustafsson33	2009	Relevant primary literature	Uncited	-
Guo62	2021	Review	0.92	PM10	TRWP	-	-	Gustafsson33	2009	Relevant primary literature	Uncited	-
Gustafsson33	2009	Relevant primary literature	0.92	PM10	TRWP	-	-	-	-	-	-	-
Liu61	2021	Review	0.92	PM10	TRWP	-	-	Gustafsson33	2009	Relevant primary literature	Uncited	-
Panko67	2018	Review	0.92	PM10	TRWP	-	-	Gustafsson33	2009	Relevant primary literature	Cited, but excluded	-
Piscitello23	2021	Review	0.92	PM10	TRWP	-	-	Gustafsson33	2009	Relevant primary literature	Uncited	-
Zhang16	2023	Review	0.92	PM10	TRWP	-	-	Gustafsson33	2009	Relevant primary literature	Uncited	-
Baensch-Baltruschat24	2020	Review	0.8908	PM10	TWP	-	-	Park49	2018	Relevant primary literature	Cited, but excluded	-
Baensch-Baltruschat24	2020	Review	0.8908	PM10	TWP	-	-	Park49	2018	Relevant primary literature	Cited, but excluded	-
Fussell63	2022	Review	0.8908	PM10	TWP	-	-	Park49	2018	Relevant primary literature	Uncited	-
Guo62	2021	Review	0.8908	PM10	TWP	-	-	Park49	2018	Relevant primary literature	Uncited	-
Liu61	2021	Review	0.8908	PM10	TWP	-	-	Park49	2018	Relevant primary literature	Cited, but excluded	-
Liu61	2021	Review	0.8908	PM10	TWP	-	-	Park49	2018	Relevant primary literature	Cited, but excluded	-
Park49	2018	Relevant primary literature	0.8908	PM10	TWP	-	-	-	-	-	-	-
Piscitello23	2021	Review	0.8908	PM10	TWP	-	-	Park49	2018	Relevant primary literature	Cited, but excluded	-
Piscitello23	2021	Review	0.8908	PM10	TWP	-	-	Park49	2018	Relevant primary literature	Cited, but excluded	-
Baensch-Baltruschat24	2020	Review	0.8	PM10	TWP	-	-	Gehrig35	2010	Relevant primary literature	Uncited	-
Baensch-Baltruschat24	2020	Review	0.8	PM10	TRWP	-	-	Gustafsson33	2009	Relevant primary literature	Uncited	-
EPA68	2014	Review	0.8	PM10	TWP	-	-	Gehrig35	2010	Relevant primary literature	Uncited	-
EPA68	2014	Review	0.8	PM10	TRWP	-	-	Gustafsson33	2009	Relevant primary literature	Uncited	-
Fussell63	2022	Review	0.8	PM10	TWP	-	-	Gehrig35	2010	Relevant primary literature	Cited, but excluded	-
Fussell63	2022	Review	0.8	PM10	TRWP	-	-	Gustafsson33	2009	Relevant primary literature	Uncited	-
Gehrig35	2010	Relevant primary literature	0.8	PM10	TWP	-	-	-	-	-	-	-
Giechaskiel17	2024	Review	0.8	PM10	TWP	-	-	Gehrig35	2010	Relevant primary literature	Uncited	-
Giechaskiel17	2024	Review	0.8	PM10	TRWP	-	-	Gustafsson33	2009	Relevant primary literature	Uncited	-
Grigoratos69	2014	Review	0.8	PM10	TWP	-	-	Gehrig35	2010	Relevant primary literature	Uncited	-
Grigoratos69	2014	Review	0.8	PM10	TRWP	-	-	Gustafsson33	2009	Relevant primary literature	Uncited	-
Guo62	2021	Review	0.8	PM10	TWP	-	-	Gehrig35	2010	Relevant primary literature	Uncited	-
Guo62	2021	Review	0.8	PM10	TRWP	-	-	Gustafsson33	2009	Relevant primary literature	Uncited	-
Gustafsson33	2009	Relevant primary literature	0.8	PM10	TRWP	-	-	-	-	-	-	-
Liu61	2021	Review	0.8	PM10	TWP	-	-	Gehrig35	2010	Relevant primary literature	Uncited	-
Liu61	2021	Review	0.8	PM10	TRWP	-	-	Gustafsson33	2009	Relevant primary literature	Uncited	-
Panko67	2018	Review	0.8	PM10	TWP	-	-	Gehrig35	2010	Relevant primary literature	Uncited	-
Panko67	2018	Review	0.8	PM10	TRWP	-	-	Gustafsson33	2009	Relevant primary literature	Cited, but excluded	-
Panko67	2018	Review	0.8	PM10	TRWP	-	-	Gustafsson33	2009	Relevant primary literature	Cited, but excluded	-
Piscitello23	2021	Review	0.8	PM10	TWP	-	-	Gehrig35	2010	Relevant primary literature	Cited, but excluded	-
Piscitello23	2021	Review	0.8	PM10	TRWP	-	-	Gustafsson33	2009	Relevant primary literature	Uncited	-
Zhang16	2023	Review	0.8	PM10	TWP	-	-	Gehrig35	2010	Relevant primary literature	Uncited	-
Zhang16	2023	Review	0.8	PM10	TRWP	-	-	Gustafsson33	2009	Relevant primary literature	Uncited	-
Baensch-Baltruschat24	2020	Review	0.7	PM10	TRWP	-	-	Gustafsson33	2009	Relevant primary literature	Uncited	-
EPA68	2014	Review	0.7	PM10	TRWP	-	-	Gustafsson33	2009	Relevant primary literature	Uncited	-
Fussell63	2022	Review	0.7	PM10	TRWP	-	-	Gustafsson33	2009	Relevant primary literature	Uncited	-
Giechaskiel17	2024	Review	0.7	PM10	TRWP	-	-	Gustafsson33	2009	Relevant primary literature	Uncited	-
Grigoratos69	2014	Review	0.7	PM10	TRWP	-	-	Gustafsson33	2009	Relevant primary literature	Uncited	-
Guo62	2021	Review	0.7	PM10	TRWP	-	-	Gustafsson33	2009	Relevant primary literature	Uncited	-
Gustafsson33	2009	Relevant primary literature	0.7	PM10	TRWP	-	-	-	-	-	-	-
Liu61	2021	Review	0.7	PM10	TRWP	-	-	Gustafsson33	2009	Relevant primary literature	Uncited	-
Panko67	2018	Review	0.7	PM10	TRWP	-	-	Gustafsson33	2009	Relevant primary literature	Cited, but excluded	-
Panko67	2018	Review	0.7	PM10	TRWP	-	-	Gustafsson33	2009	Relevant primary literature	Cited, but excluded	-
Piscitello23	2021	Review	0.7	PM10	TRWP	-	-	Gustafsson33	2009	Relevant primary literature	Uncited	-
Zhang16	2023	Review	0.7	PM10	TRWP	-	-	Gustafsson33	2009	Relevant primary literature	Uncited	-
Boulter66	2005	Review	0.6	PM10	TWP	-	-	Kupiainen32	2005	Relevant primary literature	Accurate	-
Boulter66	2005	Review	0.5	PM10	TWP	-	-	Kupiainen32	2005	Relevant primary literature	Accurate	-
Baensch-Baltruschat24	2020	Review	0.48	PM10	TRWP	-	-	Gustafsson33	2009	Relevant primary literature	Uncited	-
EPA68	2014	Review	0.48	PM10	TRWP	-	-	Gustafsson33	2009	Relevant primary literature	Uncited	-
Fang29	2024	Relevant primary literature	0.48	PM2.5	TWP+BWP	Mixed fleet	-	-	-	-	-	-
Fussell63	2022	Review	0.48	PM10	TRWP	-	-	Gustafsson33	2009	Relevant primary literature	Uncited	-
Giechaskiel17	2024	Review	0.48	PM10	TRWP	-	-	Gustafsson33	2009	Relevant primary literature	Uncited	-
Grigoratos69	2014	Review	0.48	PM10	TRWP	-	-	Gustafsson33	2009	Relevant primary literature	Uncited	-
Guo62	2021	Review	0.48	PM10	TRWP	-	-	Gustafsson33	2009	Relevant primary literature	Uncited	-
Gustafsson33	2009	Relevant primary literature	0.48	PM10	TRWP	-	-	-	-	-	-	-
Liu61	2021	Review	0.48	PM10	TRWP	-	-	Gustafsson33	2009	Relevant primary literature	Uncited	-
Panko67	2018	Review	0.48	PM10	TRWP	-	-	Gustafsson33	2009	Relevant primary literature	Cited, but excluded	-
Panko67	2018	Review	0.48	PM10	TRWP	-	-	Gustafsson33	2009	Relevant primary literature	Cited, but excluded	-
Piscitello23	2021	Review	0.48	PM10	TRWP	-	-	Gustafsson33	2009	Relevant primary literature	Uncited	-
Zhang16	2023	Review	0.48	PM10	TRWP	-	-	Gustafsson33	2009	Relevant primary literature	Uncited	-
Woo15	2022	Relevant primary literature	0.46	PM10	TWP	-	-	-	-	-	-	-
Zhang16	2023	Review	0.46	PM10	TWP	-	-	Woo15	2022	Relevant primary literature	Accurate	-
Baensch-Baltruschat24	2020	Review	0.45	PM10	TRWP	-	-	Gustafsson33	2009	Relevant primary literature	Uncited	-
EPA68	2014	Review	0.45	PM10	TRWP	-	-	Gustafsson33	2009	Relevant primary literature	Uncited	-
Fussell63	2022	Review	0.45	PM10	TRWP	-	-	Gustafsson33	2009	Relevant primary literature	Uncited	-
Giechaskiel17	2024	Review	0.45	PM10	TRWP	-	-	Gustafsson33	2009	Relevant primary literature	Uncited	-
Grigoratos69	2014	Review	0.45	PM10	TRWP	-	-	Gustafsson33	2009	Relevant primary literature	Uncited	-
Guo62	2021	Review	0.45	PM10	TRWP	-	-	Gustafsson33	2009	Relevant primary literature	Uncited	-
Gustafsson33	2009	Relevant primary literature	0.45	PM10	TRWP	-	-	-	-	-	-	-
Liu61	2021	Review	0.45	PM10	TRWP	-	-	Gustafsson33	2009	Relevant primary literature	Uncited	-
Panko67	2018	Review	0.45	PM10	TRWP	-	-	Gustafsson33	2009	Relevant primary literature	Cited, but excluded	-
Panko67	2018	Review	0.45	PM10	TRWP	-	-	Gustafsson33	2009	Relevant primary literature	Cited, but excluded	-
Piscitello23	2021	Review	0.45	PM10	TRWP	-	-	Gustafsson33	2009	Relevant primary literature	Uncited	-
Zhang16	2023	Review	0.45	PM10	TRWP	-	-	Gustafsson33	2009	Relevant primary literature	Uncited	-
Zhang16	2023	Review	0.41	PM10	TWP	-	-	Tonegawa47	2021	Relevant primary literature	Inaccurate	Reference found more TWP than cited.
Allen50	2006	Relevant primary literature	0.354	PM10	TWP	Mixed fleet	-	-	-	-	-	-
Baensch-Baltruschat24	2020	Review	0.354	PM10	TWP	Mixed fleet	-	Allen50	2006	Relevant primary literature	Uncited	-
EPA68	2014	Review	0.354	PM10	TWP	Mixed fleet	-	Allen50	2006	Relevant primary literature	Uncited	-
Fussell63	2022	Review	0.354	PM10	TWP	Mixed fleet	-	Allen50	2006	Relevant primary literature	Uncited	-
Giechaskiel17	2024	Review	0.354	PM10	TWP	Mixed fleet	-	Allen50	2006	Relevant primary literature	Uncited	-
Grigoratos69	2014	Review	0.354	PM10	TWP	Mixed fleet	-	Allen50	2006	Relevant primary literature	Uncited	-
Guo62	2021	Review	0.354	PM10	TWP	Mixed fleet	-	Allen50	2006	Relevant primary literature	Uncited	-
Liu61	2021	Review	0.354	PM10	TWP	Mixed fleet	-	Allen50	2006	Relevant primary literature	Uncited	-
Panko67	2018	Review	0.354	PM10	TWP	Mixed fleet	-	Allen50	2006	Relevant primary literature	Uncited	-
Piscitello23	2021	Review	0.354	PM10	TWP	Mixed fleet	-	Allen50	2006	Relevant primary literature	Uncited	-
Zhang16	2023	Review	0.354	PM10	TWP	Mixed fleet	-	Allen50	2006	Relevant primary literature	Uncited	-
Baensch-Baltruschat24	2020	Review	0.2472	PM10	TWP	-	-	Park49	2018	Relevant primary literature	Cited, but excluded	-
Baensch-Baltruschat24	2020	Review	0.2472	PM10	TWP	-	-	Park49	2018	Relevant primary literature	Cited, but excluded	-
Fussell63	2022	Review	0.2472	PM10	TWP	-	-	Park49	2018	Relevant primary literature	Uncited	-
Guo62	2021	Review	0.2472	PM10	TWP	-	-	Park49	2018	Relevant primary literature	Uncited	-
Liu61	2021	Review	0.2472	PM10	TWP	-	-	Park49	2018	Relevant primary literature	Cited, but excluded	-
Liu61	2021	Review	0.2472	PM10	TWP	-	-	Park49	2018	Relevant primary literature	Cited, but excluded	-
Piscitello23	2021	Review	0.2472	PM10	TWP	-	-	Park49	2018	Relevant primary literature	Cited, but excluded	-
Piscitello23	2021	Review	0.2472	PM10	TWP	-	-	Park49	2018	Relevant primary literature	Cited, but excluded	-
Park49	2018	Relevant primary literature	0.247	PM10	TWP	-	-	-	-	-	-	-
Baensch-Baltruschat24	2020	Review	0.24	PM10	TRWP	-	-	Gustafsson33	2009	Relevant primary literature	Uncited	-
EPA68	2014	Review	0.24	PM10	TRWP	-	-	Gustafsson33	2009	Relevant primary literature	Uncited	-
Fussell63	2022	Review	0.24	PM10	TRWP	-	-	Gustafsson33	2009	Relevant primary literature	Uncited	-
Giechaskiel17	2024	Review	0.24	PM10	TRWP	-	-	Gustafsson33	2009	Relevant primary literature	Uncited	-
Grigoratos69	2014	Review	0.24	PM10	TRWP	-	-	Gustafsson33	2009	Relevant primary literature	Uncited	-
Guo62	2021	Review	0.24	PM10	TRWP	-	-	Gustafsson33	2009	Relevant primary literature	Uncited	-
Gustafsson33	2009	Relevant primary literature	0.24	PM10	TRWP	-	-	-	-	-	-	-
Liu61	2021	Review	0.24	PM10	TRWP	-	-	Gustafsson33	2009	Relevant primary literature	Uncited	-
Panko67	2018	Review	0.24	PM10	TRWP	-	-	Gustafsson33	2009	Relevant primary literature	Cited, but excluded	-
Panko67	2018	Review	0.24	PM10	TRWP	-	-	Gustafsson33	2009	Relevant primary literature	Cited, but excluded	-
Piscitello23	2021	Review	0.24	PM10	TRWP	-	-	Gustafsson33	2009	Relevant primary literature	Uncited	-
Zhang16	2023	Review	0.24	PM10	TRWP	-	-	Gustafsson33	2009	Relevant primary literature	Uncited	-
Zhang16	2023	Review	0.227	PM10	TWP	-	-	Park49	2018	Relevant primary literature	Inaccurate	Confusion with units (per tire vs. per vehicle).
Park49	2018	Relevant primary literature	0.223	PM10	TWP	-	-	-	-	-	-	-
Baensch-Baltruschat24	2020	Review	0.2228	PM10	TWP	-	-	Park49	2018	Relevant primary literature	Cited, but excluded	-
Baensch-Baltruschat24	2020	Review	0.2228	PM10	TWP	-	-	Park49	2018	Relevant primary literature	Cited, but excluded	-
Fussell63	2022	Review	0.2228	PM10	TWP	-	-	Park49	2018	Relevant primary literature	Uncited	-
Guo62	2021	Review	0.2228	PM10	TWP	-	-	Park49	2018	Relevant primary literature	Uncited	-
Liu61	2021	Review	0.2228	PM10	TWP	-	-	Park49	2018	Relevant primary literature	Cited, but excluded	-
Liu61	2021	Review	0.2228	PM10	TWP	-	-	Park49	2018	Relevant primary literature	Cited, but excluded	-
Piscitello23	2021	Review	0.2228	PM10	TWP	-	-	Park49	2018	Relevant primary literature	Cited, but excluded	-
Piscitello23	2021	Review	0.2228	PM10	TWP	-	-	Park49	2018	Relevant primary literature	Cited, but excluded	-
Baensch-Baltruschat24	2020	Review	0.222	PM10	TWP	-	-	Park49	2018	Relevant primary literature	Cited, but excluded	-
Fussell63	2022	Review	0.222	PM10	TWP	-	-	Park49	2018	Relevant primary literature	Uncited	-
Guo62	2021	Review	0.222	PM10	TWP	-	-	Park49	2018	Relevant primary literature	Uncited	-
Liu61	2021	Review	0.222	PM10	TWP	-	-	Park49	2018	Relevant primary literature	Cited, but excluded	-
Park49	2018	Relevant primary literature	0.222	PM10	TWP	-	-	-	-	-	-	-
Piscitello23	2021	Review	0.222	PM10	TWP	-	-	Park49	2018	Relevant primary literature	Cited, but excluded	-
Baensch-Baltruschat24	2020	Review	0.2	PM10	TRWP	-	-	Gustafsson33	2009	Relevant primary literature	Uncited	-
EPA68	2014	Review	0.2	PM10	TRWP	-	-	Gustafsson33	2009	Relevant primary literature	Uncited	-
Fussell63	2022	Review	0.2	PM10	TRWP	-	-	Gustafsson33	2009	Relevant primary literature	Uncited	-
Giechaskiel17	2024	Review	0.2	PM10	TRWP	-	-	Gustafsson33	2009	Relevant primary literature	Uncited	-
Giechaskiel17	2024	Review	0.2	PM10	TWP	-	-	Park49	2018	Relevant primary literature	Accurate	-
Grigoratos69	2014	Review	0.2	PM10	TRWP	-	-	Gustafsson33	2009	Relevant primary literature	Uncited	-
Guo62	2021	Review	0.2	PM10	TRWP	-	-	Gustafsson33	2009	Relevant primary literature	Uncited	-
Gustafsson33	2009	Relevant primary literature	0.2	PM10	TRWP	-	-	-	-	-	-	-
Liu61	2021	Review	0.2	PM10	TRWP	-	-	Gustafsson33	2009	Relevant primary literature	Uncited	-
Panko67	2018	Review	0.2	PM10	TRWP	-	-	Gustafsson33	2009	Relevant primary literature	Cited, but excluded	-
Panko67	2018	Review	0.2	PM10	TRWP	-	-	Gustafsson33	2009	Relevant primary literature	Cited, but excluded	-
Piscitello23	2021	Review	0.2	PM10	TRWP	-	-	Gustafsson33	2009	Relevant primary literature	Uncited	-
Zhang16	2023	Review	0.2	PM10	TRWP	-	-	Gustafsson33	2009	Relevant primary literature	Uncited	-
Allen50	2006	Relevant primary literature	0.177	PM10	TWP	Mixed fleet	-	-	-	-	-	-
Baensch-Baltruschat24	2020	Review	0.177	PM10	TWP	Mixed fleet	-	Allen50	2006	Relevant primary literature	Uncited	-
EPA68	2014	Review	0.177	PM10	TWP	Mixed fleet	-	Allen50	2006	Relevant primary literature	Uncited	-
Fussell63	2022	Review	0.177	PM10	TWP	Mixed fleet	-	Allen50	2006	Relevant primary literature	Uncited	-
Giechaskiel17	2024	Review	0.177	PM10	TWP	Mixed fleet	-	Allen50	2006	Relevant primary literature	Uncited	-
Grigoratos69	2014	Review	0.177	PM10	TWP	Mixed fleet	-	Allen50	2006	Relevant primary literature	Uncited	-
Guo62	2021	Review	0.177	PM10	TWP	Mixed fleet	-	Allen50	2006	Relevant primary literature	Uncited	-
Liu61	2021	Review	0.177	PM10	TWP	Mixed fleet	-	Allen50	2006	Relevant primary literature	Uncited	-
Panko67	2018	Review	0.177	PM10	TWP	Mixed fleet	-	Allen50	2006	Relevant primary literature	Uncited	-
Piscitello23	2021	Review	0.177	PM10	TWP	Mixed fleet	-	Allen50	2006	Relevant primary literature	Uncited	-
Zhang16	2023	Review	0.177	PM10	TWP	Mixed fleet	-	Allen50	2006	Relevant primary literature	Uncited	-
Allen50	2006	Relevant primary literature	0.172	PM10	TWP	Mixed fleet	-	-	-	-	-	-
Baensch-Baltruschat24	2020	Review	0.172	PM10	TWP	Mixed fleet	-	Allen50	2006	Relevant primary literature	Uncited	-
EPA68	2014	Review	0.172	PM10	TWP	Mixed fleet	-	Allen50	2006	Relevant primary literature	Uncited	-
Fussell63	2022	Review	0.172	PM10	TWP	Mixed fleet	-	Allen50	2006	Relevant primary literature	Uncited	-
Giechaskiel17	2024	Review	0.172	PM10	TWP	Mixed fleet	-	Allen50	2006	Relevant primary literature	Uncited	-
Grigoratos69	2014	Review	0.172	PM10	TWP	Mixed fleet	-	Allen50	2006	Relevant primary literature	Uncited	-
Guo62	2021	Review	0.172	PM10	TWP	Mixed fleet	-	Allen50	2006	Relevant primary literature	Uncited	-
Liu61	2021	Review	0.172	PM10	TWP	Mixed fleet	-	Allen50	2006	Relevant primary literature	Uncited	-
Panko67	2018	Review	0.172	PM10	TWP	Mixed fleet	-	Allen50	2006	Relevant primary literature	Uncited	-
Piscitello23	2021	Review	0.172	PM10	TWP	Mixed fleet	-	Allen50	2006	Relevant primary literature	Uncited	-
Zhang16	2023	Review	0.172	PM10	TWP	Mixed fleet	-	Allen50	2006	Relevant primary literature	Uncited	-
Fussell63	2022	Review	0.17	PM10	TWP	-	-	Kupiainen32	2005	Relevant primary literature	Cited, but excluded	-
Kupiainen32	2005	Relevant primary literature	0.17	PM10	TWP	-	-	-	-	-	-	-
De Oliveira44	2024	Relevant primary literature	0.15	PM10	TWP	-	Resuspension	-	-	-	-	-
Giechaskiel17	2024	Review	0.15	PM10	TWP	-	Resuspension	De Oliveira44	2024	Relevant primary literature	Uncited	-
Park49	2018	Relevant primary literature	0.144	PM10	TWP	-	-	-	-	-	-	-
Baensch-Baltruschat24	2020	Review	0.1436	PM10	TWP	-	-	Park49	2018	Relevant primary literature	Cited, but excluded	-
Baensch-Baltruschat24	2020	Review	0.1436	PM10	TWP	-	-	Park49	2018	Relevant primary literature	Cited, but excluded	-
Fussell63	2022	Review	0.1436	PM10	TWP	-	-	Park49	2018	Relevant primary literature	Uncited	-
Guo62	2021	Review	0.1436	PM10	TWP	-	-	Park49	2018	Relevant primary literature	Uncited	-
Liu61	2021	Review	0.1436	PM10	TWP	-	-	Park49	2018	Relevant primary literature	Cited, but excluded	-
Liu61	2021	Review	0.1436	PM10	TWP	-	-	Park49	2018	Relevant primary literature	Cited, but excluded	-
Piscitello23	2021	Review	0.1436	PM10	TWP	-	-	Park49	2018	Relevant primary literature	Cited, but excluded	-
Piscitello23	2021	Review	0.1436	PM10	TWP	-	-	Park49	2018	Relevant primary literature	Cited, but excluded	-
Allen50	2006	Relevant primary literature	0.12	PM10	TWP	Mixed fleet	-	-	-	-	-	-
Baensch-Baltruschat24	2020	Review	0.12	PM10	TWP	Mixed fleet	-	Allen50	2006	Relevant primary literature	Uncited	-
EPA68	2014	Review	0.12	PM10	TWP	Mixed fleet	-	Allen50	2006	Relevant primary literature	Uncited	-
Fussell63	2022	Review	0.12	PM10	TWP	Mixed fleet	-	Allen50	2006	Relevant primary literature	Uncited	-
Giechaskiel17	2024	Review	0.12	PM10	TWP	Mixed fleet	-	Allen50	2006	Relevant primary literature	Uncited	-
Grigoratos69	2014	Review	0.12	PM10	TWP	Mixed fleet	-	Allen50	2006	Relevant primary literature	Uncited	-
Guo62	2021	Review	0.12	PM10	TWP	Mixed fleet	-	Allen50	2006	Relevant primary literature	Uncited	-
Liu61	2021	Review	0.12	PM10	TWP	Mixed fleet	-	Allen50	2006	Relevant primary literature	Uncited	-
Panko67	2018	Review	0.12	PM10	TWP	Mixed fleet	-	Allen50	2006	Relevant primary literature	Uncited	-
Piscitello23	2021	Review	0.12	PM10	TWP	Mixed fleet	-	Allen50	2006	Relevant primary literature	Uncited	-
Zhang16	2023	Review	0.12	PM10	TWP	Mixed fleet	-	Allen50	2006	Relevant primary literature	Uncited	-
Baensch-Baltruschat24	2020	Review	0.0506	PM10	TWP	-	-	Kim52	2018	Relevant primary literature	Uncited	-
Fussell63	2022	Review	0.0506	PM10	TWP	-	-	Kim52	2018	Relevant primary literature	Uncited	-
Guo62	2021	Review	0.0506	PM10	TWP	-	-	Kim52	2018	Relevant primary literature	Uncited	-
Liu61	2021	Review	0.0506	PM10	TWP	-	-	Kim52	2018	Relevant primary literature	Cited, but excluded	-
Liu61	2021	Review	0.0506	PM10	TWP	-	-	Kim52	2018	Relevant primary literature	Cited, but excluded	-
Piscitello23	2021	Review	0.0506	PM10	TWP	-	-	Kim52	2018	Relevant primary literature	Cited, but excluded	-
Piscitello23	2021	Review	0.0506	PM10	TWP	-	-	Kim52	2018	Relevant primary literature	Cited, but excluded	-
Baensch-Baltruschat24	2020	Review	0.04804	PM10	TWP	-	-	Kim52	2018	Relevant primary literature	Uncited	-
Fussell63	2022	Review	0.04804	PM10	TWP	-	-	Kim52	2018	Relevant primary literature	Uncited	-
Guo62	2021	Review	0.04804	PM10	TWP	-	-	Kim52	2018	Relevant primary literature	Uncited	-
Liu61	2021	Review	0.04804	PM10	TWP	-	-	Kim52	2018	Relevant primary literature	Cited, but excluded	-
Liu61	2021	Review	0.04804	PM10	TWP	-	-	Kim52	2018	Relevant primary literature	Cited, but excluded	-
Piscitello23	2021	Review	0.04804	PM10	TWP	-	-	Kim52	2018	Relevant primary literature	Cited, but excluded	-
Piscitello23	2021	Review	0.04804	PM10	TWP	-	-	Kim52	2018	Relevant primary literature	Cited, but excluded	-
Giechaskiel17	2024	Review	0.04	PM10	TWP	-	-	Kim52	2018	Relevant primary literature	Accurate	-
Zhang16	2023	Review	0.0359	PM10	TWP	-	-	Park49	2018	Relevant primary literature	Inaccurate	Confusion with units (per tire vs. per vehicle).
Fang29	2024	Relevant primary literature	0.03	PM2.5	TWP+BWP	Mixed fleet	-	-	-	-	-	-
Kim52	2018	Relevant primary literature	0.021	PM10	TWP	-	-	-	-	-	-	-
Baensch-Baltruschat24	2020	Review	0.02096	PM10	TWP	-	-	Kim52	2018	Relevant primary literature	Uncited	-
Fussell63	2022	Review	0.02096	PM10	TWP	-	-	Kim52	2018	Relevant primary literature	Uncited	-
Guo62	2021	Review	0.02096	PM10	TWP	-	-	Kim52	2018	Relevant primary literature	Uncited	-
Liu61	2021	Review	0.02096	PM10	TWP	-	-	Kim52	2018	Relevant primary literature	Cited, but excluded	-
Liu61	2021	Review	0.02096	PM10	TWP	-	-	Kim52	2018	Relevant primary literature	Cited, but excluded	-
Piscitello23	2021	Review	0.02096	PM10	TWP	-	-	Kim52	2018	Relevant primary literature	Cited, but excluded	-
Piscitello23	2021	Review	0.02096	PM10	TWP	-	-	Kim52	2018	Relevant primary literature	Cited, but excluded	-
Kim52	2018	Relevant primary literature	0.0148	PM10	TWP	-	-	-	-	-	-	-
Baensch-Baltruschat24	2020	Review	0.01476	PM10	TWP	-	-	Kim52	2018	Relevant primary literature	Uncited	-
Fussell63	2022	Review	0.01476	PM10	TWP	-	-	Kim52	2018	Relevant primary literature	Uncited	-
Guo62	2021	Review	0.01476	PM10	TWP	-	-	Kim52	2018	Relevant primary literature	Uncited	-
Liu61	2021	Review	0.01476	PM10	TWP	-	-	Kim52	2018	Relevant primary literature	Cited, but excluded	-
Piscitello23	2021	Review	0.01476	PM10	TWP	-	-	Kim52	2018	Relevant primary literature	Cited, but excluded	-
Zhang16	2023	Review	0.01265	PM10	TWP	-	-	Kim52	2018	Relevant primary literature	Inaccurate	Confusion with units (per tire vs. per vehicle).
Baensch-Baltruschat24	2020	Review	0.00964	PM10	TWP	-	-	Kim52	2018	Relevant primary literature	Uncited	-
Fussell63	2022	Review	0.00964	PM10	TWP	-	-	Kim52	2018	Relevant primary literature	Uncited	-
Guo62	2021	Review	0.00964	PM10	TWP	-	-	Kim52	2018	Relevant primary literature	Uncited	-
Liu61	2021	Review	0.00964	PM10	TWP	-	-	Kim52	2018	Relevant primary literature	Cited, but excluded	-
Liu61	2021	Review	0.00964	PM10	TWP	-	-	Kim52	2018	Relevant primary literature	Cited, but excluded	-
Piscitello23	2021	Review	0.00964	PM10	TWP	-	-	Kim52	2018	Relevant primary literature	Cited, but excluded	-
Piscitello23	2021	Review	0.00964	PM10	TWP	-	-	Kim52	2018	Relevant primary literature	Cited, but excluded	-
Baensch-Baltruschat24	2020	Review	0.00372	PM10	TRWP	-	-	Aatmeeyata39	2009	Relevant primary literature	Cited, but excluded	-
EPA68	2014	Review	0.00372	PM10	TRWP	-	-	Aatmeeyata39	2009	Relevant primary literature	Uncited	-
Fussell63	2022	Review	0.00372	PM10	TRWP	-	-	Aatmeeyata39	2009	Relevant primary literature	Uncited	-
Giechaskiel17	2024	Review	0.00372	PM10	TRWP	-	-	Aatmeeyata39	2009	Relevant primary literature	Cited, but excluded	-
Grigoratos69	2014	Review	0.00372	PM10	TRWP	-	-	Aatmeeyata39	2009	Relevant primary literature	Cited, but excluded	-
Guo62	2021	Review	0.00372	PM10	TRWP	-	-	Aatmeeyata39	2009	Relevant primary literature	Uncited	-
Liu61	2021	Review	0.00372	PM10	TRWP	-	-	Aatmeeyata39	2009	Relevant primary literature	Uncited	-
Panko67	2018	Review	0.00372	PM10	TRWP	-	-	Aatmeeyata39	2009	Relevant primary literature	Uncited	-
Aatmeeyata39	2009	Relevant primary literature	0.0037	PM10	TRWP	-	-	-	-	-	-	-
Kim52	2018	Relevant primary literature	0.0011	PM10	TWP	-	-	-	-	-	-	-
Baensch-Baltruschat24	2020	Review	0.00108	PM10	TWP	-	-	Kim52	2018	Relevant primary literature	Uncited	-
Fussell63	2022	Review	0.00108	PM10	TWP	-	-	Kim52	2018	Relevant primary literature	Uncited	-
Guo62	2021	Review	0.00108	PM10	TWP	-	-	Kim52	2018	Relevant primary literature	Uncited	-
Liu61	2021	Review	0.00108	PM10	TWP	-	-	Kim52	2018	Relevant primary literature	Cited, but excluded	-
Liu61	2021	Review	0.00108	PM10	TWP	-	-	Kim52	2018	Relevant primary literature	Cited, but excluded	-
Piscitello23	2021	Review	0.00108	PM10	TWP	-	-	Kim52	2018	Relevant primary literature	Cited, but excluded	-
Piscitello23	2021	Review	0.00108	PM10	TWP	-	-	Kim52	2018	Relevant primary literature	Cited, but excluded	-
Aatmeeyata39	2009	Relevant primary literature	0.00093	PM10	TWP	-	-	-	-	-	-	-
Baensch-Baltruschat24	2020	Review	0.00093	PM10	TWP	-	-	Aatmeeyata39	2009	Relevant primary literature	Cited, but excluded	-
EPA68	2014	Review	0.00093	PM10	TWP	-	-	Aatmeeyata39	2009	Relevant primary literature	Uncited	-
Fussell63	2022	Review	0.00093	PM10	TWP	-	-	Aatmeeyata39	2009	Relevant primary literature	Uncited	-
Giechaskiel17	2024	Review	0.00093	PM10	TWP	-	-	Aatmeeyata39	2009	Relevant primary literature	Cited, but excluded	-
Grigoratos69	2014	Review	0.00093	PM10	TWP	-	-	Aatmeeyata39	2009	Relevant primary literature	Cited, but excluded	-
Guo62	2021	Review	0.00093	PM10	TWP	-	-	Aatmeeyata39	2009	Relevant primary literature	Uncited	-
Liu61	2021	Review	0.00093	PM10	TWP	-	-	Aatmeeyata39	2009	Relevant primary literature	Uncited	-
Panko67	2018	Review	0.00093	PM10	TWP	-	-	Aatmeeyata39	2009	Relevant primary literature	Uncited	-
Zhang16	2023	Review	0.00093	PM10	TWP	-	-	Aatmeeyata39	2009	Relevant primary literature	Accurate	-
Zhang16	2023	Review	0.00027	PM10	TWP	-	-	Kim52	2018	Relevant primary literature	Inaccurate	Confusion with units (per tire vs. per vehicle).
Baensch-Baltruschat24	2020	Review	0	PM10	TRWP	-	-	Gehrig35	2010	Relevant primary literature	Uncited	-
Boulter66	2005	Review	0	PM10	TWP	-	-	Abu-Allaban27	2003	Non-relevant primary literature	Inaccurate	Reference did not find TWP, which does not imply an emission factor of 0. Unclear limit of detection.
EPA68	2014	Review	0	PM10	TRWP	-	-	Gehrig35	2010	Relevant primary literature	Uncited	-
Fussell63	2022	Review	0	PM10	TRWP	-	-	Gehrig35	2010	Relevant primary literature	Cited, but excluded	-
Gehrig35	2010	Relevant primary literature	0	PM10	TRWP	-	-	-	-	-	-	-
Giechaskiel17	2024	Review	0	PM10	TRWP	-	-	Gehrig35	2010	Relevant primary literature	Uncited	-
Grigoratos69	2014	Review	0	PM10	TRWP	-	-	Gehrig35	2010	Relevant primary literature	Uncited	-
Guo62	2021	Review	0	PM10	TRWP	-	-	Gehrig35	2010	Relevant primary literature	Uncited	-
Liu61	2021	Review	0	PM10	TRWP	-	-	Gehrig35	2010	Relevant primary literature	Uncited	-
Panko67	2018	Review	0	PM10	TRWP	-	-	Gehrig35	2010	Relevant primary literature	Uncited	-
Piscitello23	2021	Review	0	PM10	TRWP	-	-	Gehrig35	2010	Relevant primary literature	Cited, but excluded	-
Zhang16	2023	Review	0	PM10	TRWP	-	-	Gehrig35	2010	Relevant primary literature	Uncited	-

## Sheet: Figure 3
Publication (lead author)	Publication (year)	Publication (type)	Unknown	Primary (accurate)	Primary (inaccurate)	Secondary (accurate)	Secondary (inaccurate)	Non-relevant primary (inaccurate)	Cited, but excluded	Uncited
Lükewille	2001	Review	0	1	0	1	0	1	0	2
Klimont	2002	Review	0	1	0	1	1	1	0	2
TFEIP	2003	Review	0	2	0	1	0	1	0	1
Boulter	2005	Review	0	4	0	1	0	2	0	1
EPA	2014	Review	0	2	1	0	0	0	0	8
Grigoratos	2014	Review	2	2	3	3	1	1	1	5
Panko	2018	Review	1	2	3	3	1	2	3	3
Baensch-Baltruschat	2020	Review	0	2	2	3	0	0	4	5
Guo	2021	Review	2	2	3	3	1	1	0	10
Liu	2021	Review	0	1	3	2	3	2	2	9
Piscitello	2021	Review	0	2	4	1	2	1	4	5
Fussell	2022	Review	0	0	0	2	0	0	6	12
Zhang	2023	Review	0	2	4	3	0	0	5	9
Giechaskiel	2024	Review	0	3	7	1	0	0	5	9
Total			5	26	30	25	9	12	30	81

## Sheet: Figure 4
Panel A:								Panel B:								Panel C:
Primary literature								Primary literature								Primary literature
Publication (lead author)	Publication (year)	mg/vkm	Particle size	Particle type				Publication (lead author)	Publication (year)	mg/vkm	Particle size	Particle type				Publication (lead author)	Publication (year)	mg/vkm	Particle size	Particle type
Aatmeeyata	2009	0.00093	PM10	TWP				Aatmeeyata	2009	0.00372	PM10	TRWP				Farahani	2022	10.63	PM10	TWP+BWP
Allen	2006	0.12	PM10	TWP				Alves	2020	2	PM10	TRWP				Luhana	2004	6.9	PM10	TWP+BWP
Allen	2006	0.172	PM10	TWP				Beji	2021	5	PM10	TRWP				Pierson	1974	2.5	TSP	TWP
Allen	2006	0.177	PM10	TWP				Charbouillot	2023	1.4	PM10	TRWP				Williams	1978	2	TSP	TWP
Allen	2006	0.354	PM10	TWP				Gehrig	2010	0	PM10	TRWP				Williams	1978	5	TSP	TWP
Beddows	2023	9.9	PM10	TWP				Gehrig	2010	2	PM10	TRWP
Beddows	2023	11	PM10	TWP				Gehrig	2010	3	PM10	TRWP				Citation to secondary literature
De Oliveira	2024	0.15	PM10	TWP				Gustafsson	2009	0.7	PM10	TRWP				Publication (lead author)	Publication (year)	mg/vkm	Particle size	Particle type	Reference (author)	Reference (year)
Gehrig	2010	0.8	PM10	TWP				Gustafsson	2009	0.8	PM10	TRWP				-	-	-	-	-	-	-
Hicks	2021	3.5	PM10	TWP				Gustafsson	2009	7	PM10	TRWP
Hicks	2021	4	PM10	TWP				Gustafsson	2009	3	PM10	TRWP				Citation to primary literature (accurate)
Hicks	2021	4.2	PM10	TWP				Gustafsson	2009	6	PM10	TRWP				Publication (lead author)	Publication (year)	mg/vkm	Particle size	Particle type	Reference (author)	Reference (year)
Hicks	2021	6.3	PM10	TWP				Gustafsson	2009	0.92	PM10	TRWP				Boulter	2005	6.9	PM10	TWP+BWP	Luhana	2004
Hicks	2021	7.5	PM10	TWP				Gustafsson	2009	0.45	PM10	TRWP				EPA	2014	6.9	PM10	TWP+BWP	Luhana	2004
Hicks	2021	7.8	PM10	TWP				Gustafsson	2009	2	PM10	TRWP				Boulter	2005	4	TSP	TWP	Williams	1978
Hicks	2021	11	PM10	TWP				Gustafsson	2009	0.24	PM10	TRWP				TFEIP	2003	4	TSP	TWP	Williams	1978
Kim	2018	0.01476	PM10	TWP				Gustafsson	2009	0.2	PM10	TRWP
Kim	2018	0.02096	PM10	TWP				Gustafsson	2009	0.48	PM10	TRWP				Citation to primary literature (inaccurate)
Kim	2018	0.00108	PM10	TWP				Khardi	2024	1.45	PM10	TRWP				Publication (lead author)	Publication (year)	mg/vkm	Particle size	Particle type	Reference (author)	Reference (year)
Kupiainen	2005	0.17	PM10	TWP				Kupiainen	2005	9	PM10	TRWP				-	-	-	-	-	-	-
Panko	2013	2.4	PM10	TWP				Kupiainen	2005	11	PM10	TRWP
Park	2018	0.222	PM10	TWP
Park	2018	0.8908	PM10	TWP				Citation to secondary literature
Park	2018	0.2472	PM10	TWP				Publication (lead author)	Publication (year)	mg/vkm	Particle size	Particle type	Reference (author)	Reference (year)
Park	2018	0.2228	PM10	TWP				-	-	-	-	-	-	-
Park	2018	0.1436	PM10	TWP
Rauterberg-Wulff	1998	6.1	PM10	TWP				Citation to primary literature (accurate)
Sjödin	2010	2.2	PM10	TWP				Publication (lead author)	Publication (year)	mg/vkm	Particle size	Particle type	Reference (author)	Reference (year)
Tonegawa	2021	4.1	PM10	TWP				Piscitello	2021	2	PM10	TRWP	Alves	2020
Woo	2022	0.46	PM10	TWP				Piscitello	2021	9	PM10	TRWP	Kupiainen	2005
Woo	2022	1.34	PM10	TWP
Zhang	2024	1.27	PM10	TWP				Citation to primary literature (inaccurate)
Zhang	2020	1.1	PM10	TWP				Publication (lead author)	Publication (year)	mg/vkm	Particle size	Particle type	Reference (author)	Reference (year)
Zhang	2020	2.5	PM10	TWP				-	-	-	-	-	-	-
Zhang	2020	4.5	PM10	TWP
Citation to secondary literature
Publication (lead author)	Publication (year)	mg/vkm	Particle size	Particle type	Reference (author)	Reference (year)
Liu	2021	4.6	PM10	TWP	Beddows	2021
Liu	2021	6.6	PM10	TWP	Beddows	2021
Liu	2021	5.1	PM10	TWP	Beddows	2021
Liu	2021	4.3	PM10	TWP	Beddows	2021
Liu	2021	7	PM10	TWP	Beddows	2021
Liu	2021	5.4	PM10	TWP	Beddows	2021
Baensch-Baltruschat	2020	3.45	PM10	TWP	CEPMEIP	2020
Klimont	2002	4.5	PM10	TWP	CEPMEIP	2002
Grigoratos	2014	4.5	PM10	TWP	CEPMEIP	2002
Grigoratos	2014	4.5	PM10	TWP	CEPMEIP	2012
Panko	2018	4.5	PM10	TWP	CEPMEIP	2002
Panko	2018	3.5	PM10	TWP	CEPMEIP	2012
Guo	2021	4.5	PM10	TWP	CEPMEIP	2012
Baensch-Baltruschat	2020	4.5	PM10	TWP	CEPMEIP	2020
Guo	2021	4.5	PM10	TWP	CEPMEIP	2002
Panko	2018	4.5	PM10	TWP	CEPMEIP	2012
Klimont	2002	1.8	PM10	TWP	CEPMEIP	2002
Piscitello	2021	6.4	PM10	TWP	EEA	2019
Zhang	2023	6.96	PM10	TWP	EEA	2019
Zhang	2023	6.42	PM10	TWP	EEA	2019
Fussell	2022	5.32	PM10	TWP	EPA	2020
Zhang	2023	5.32	PM10	TWP	EPA	2020
Piscitello	2021	6.1	PM10	TWP	EPA	2014
Baensch-Baltruschat	2020	5	PM10	TWP	EPA	1995
Boulter	2005	5	PM10	TWP	EPA	1995
Grigoratos	2014	5	PM10	TWP	EPA	1995
Guo	2021	5	PM10	TWP	EPA	1995
Klimont	2002	5	PM10	TWP	EPA	1995
Liu	2021	5	PM10	TWP	EPA	1995
Lükewille	2001	5	PM10	TWP	EPA	1995
Panko	2018	5	PM10	TWP	EPA	1995
TFEIP	2003	4.8	PM10	TWP	EPA	1995
Grigoratos	2014	6.5	PM10	TWP	Lükewille	2001
Guo	2021	6.5	PM10	TWP	Lükewille	2001
Liu	2021	6.5	PM10	TWP	Lükewille	2001
Panko	2018	6.5	PM10	TWP	Lükewille	2001
Baensch-Baltruschat	2020	8.8	PM10	TWP	NAEI	2017
Fussell	2022	7	PM10	TWP	NAEI	2018
Grigoratos	2014	7	PM10	TWP	NAEI	2012
Guo	2021	7	PM10	TWP	NAEI	2012
Baensch-Baltruschat	2020	6.8	PM10	TWP	NAEI	2017
Baensch-Baltruschat	2020	5.8	PM10	TWP	NAEI	2017
Baensch-Baltruschat	2020	14	PM10	TWP	NAEI	2017
Baensch-Baltruschat	2020	11	PM10	TWP	NAEI	2017
Baensch-Baltruschat	2020	9.1	PM10	TWP	NAEI	2017
Panko	2018	7	PM10	TWP	NAEI	2012
Piscitello	2021	6.3	PM10	TWP	NAEI	2018
Piscitello	2021	7	PM10	TWP	NAEI	2018
Zhang	2023	8	PM10	TWP	NAEI	2020
Liu	2021	8	PM10	TWP	Thorpe	2008
Liu	2021	2.9	PM10	TWP	Timmers	2016
Liu	2021	3.7	PM10	TWP	Timmers	2016
Citation to primary literature (accurate)
Publication (lead author)	Publication (year)	mg/vkm	Particle size	Particle type	Reference (author)	Reference (year)
Zhang	2023	0.00093	PM10	TWP	Aatmeeyata	2009
Giechaskiel	2024	10	PM10	TWP	Beddows	2023
Giechaskiel	2024	11	PM10	TWP	Beddows	2023
Giechaskiel	2024	0.04	PM10	TWP	Kim	2018
Boulter	2005	0.5	PM10	TWP	Kupiainen	2005
Boulter	2005	0.6	PM10	TWP	Kupiainen	2005
Grigoratos	2014	2.4	PM10	TWP	Panko	2013
Guo	2021	2.4	PM10	TWP	Panko	2013
Baensch-Baltruschat	2020	2.4	PM10	TWP	Panko	2013
Liu	2021	2.4	PM10	TWP	Panko	2013
Panko	2018	2.4	PM10	TWP	Panko	2013
Giechaskiel	2024	0.2	PM10	TWP	Park	2018
Baensch-Baltruschat	2020	6.1	PM10	TWP	Rauterberg-Wulff	1998
Boulter	2005	6.1	PM10	TWP	Rauterberg-Wulff	1998
EPA	2014	6.1	PM10	TWP	Rauterberg-Wulff	1998
Grigoratos	2014	6.1	PM10	TWP	Rauterberg-Wulff	1998
Guo	2021	6.1	PM10	TWP	Rauterberg-Wulff	1998
Klimont	2002	6.1	PM10	TWP	Rauterberg-Wulff	1998
Lükewille	2001	6.1	PM10	TWP	Rauterberg-Wulff	1998
Panko	2018	6.1	PM10	TWP	Rauterberg-Wulff	1998
TFEIP	2003	6.1	PM10	TWP	Rauterberg-Wulff	1998
Baensch-Baltruschat	2020	2.2	PM10	TWP	Sjödin	2010
Zhang	2023	1.34	PM10	TWP	Woo	2022
Zhang	2023	0.46	PM10	TWP	Woo	2022
Citation to primary literature (inaccurate)
Publication (lead author)	Publication (year)	mg/vkm	Particle size	Particle type	Reference (author)	Reference (year)
Piscitello	2021	3.7	PM10	TWP	Aatmeeyata	2009
Boulter	2005	0	PM10	TWP	Abu-Allaban	2003
Giechaskiel	2024	7.6	PM10	TWP	Alves	2020
Giechaskiel	2024	2.64	PM10	TWP	Charbouillot	2023
Piscitello	2021	1.9	PM10	TWP	Dahl	2006
Boulter	2005	13	PM10	TWP	EMPA	2000
Grigoratos	2014	13	PM10	TWP	EMPA	2000
Guo	2021	13	PM10	TWP	EMPA	2000
Klimont	2002	13	PM10	TWP	EMPA	2000
Liu	2021	13	PM10	TWP	EMPA	2000
Lükewille	2001	13	PM10	TWP	EMPA	2000
Panko	2018	13	PM10	TWP	EMPA	2000
TFEIP	2003	13	PM10	TWP	EMPA	2000
Panko	2018	5	PM10	TWP	Keuken	2010
Zhang	2023	0.01265	PM10	TWP	Kim	2018
Zhang	2023	0.00027	PM10	TWP	Kim	2018
Baensch-Baltruschat	2020	9	PM10	TWP	Kupiainen	2005
EPA	2014	9	PM10	TWP	Kupiainen	2005
Giechaskiel	2024	36	PM10	TWP	Kupiainen	2005
Giechaskiel	2024	44	PM10	TWP	Kupiainen	2005
Grigoratos	2014	9	PM10	TWP	Kupiainen	2005
Guo	2021	9	PM10	TWP	Kupiainen	2005
Liu	2021	9	PM10	TWP	Kupiainen	2005
Panko	2018	9	PM10	TWP	Kupiainen	2005
Zhang	2023	40	PM10	TWP	Kupiainen	2005
Zhang	2023	9	PM10	TWP	Kupiainen	2005
Grigoratos	2014	7.4	PM10	TWP	Luhana	2004
Guo	2021	7.4	PM10	TWP	Luhana	2004
Liu	2021	7.4	PM10	TWP	Luhana	2004
Panko	2018	7.4	PM10	TWP	Luhana	2004
Piscitello	2021	7.4	PM10	TWP	Luhana	2004
Baensch-Baltruschat	2020	7	PM10	TWP	Panko	2013
Piscitello	2021	7	PM10	TWP	Panko	2013
Zhang	2023	0.227	PM10	TWP	Park	2018
Zhang	2023	0.0359	PM10	TWP	Park	2018
Giechaskiel	2024	3.6	PM10	TWP	Sjödin	2010
Grigoratos	2014	3.8	PM10	TWP	Sjödin	2010
Guo	2021	3.8	PM10	TWP	Sjödin	2010
Liu	2021	3.8	PM10	TWP	Sjödin	2010
Panko	2018	3.8	PM10	TWP	Sjödin	2010
Piscitello	2021	3.8	PM10	TWP	Sjödin	2010
Liu	2021	3.1	PM10	TWP	Suleiman	2019
Giechaskiel	2024	6.8	PM10	TWP	Tonegawa	2021
Zhang	2023	1.68	PM10	TWP	Tonegawa	2021
Zhang	2023	0.41	PM10	TWP	Tonegawa	2021
Giechaskiel	2024	3.6	PM10	TWP	Woo	2022
Giechaskiel	2024	1.6	PM10	TWP	Zhang	2024

## Sheet: Figure 5
Publication (lead author)	Publication (year)	Publication (type)	EF (mg/vkm)	Particle size	Particle type	Reference (author)	Reference (year)	Reference (type)	Citation (type)	Which section in Figure 4?	Corrected EF (mg/vkm)	Bias
Baensch-Baltruschat	2020	Review	0.00093	PM10	TWP	Aatmeeyata	2009	Relevant primary literature	Cited, but excluded	Left section	0.00093	-
Giechaskiel	2024	Review	0.00093	PM10	TWP	Aatmeeyata	2009	Relevant primary literature	Cited, but excluded	Left section	0.00093	-
Grigoratos	2014	Review	0.00093	PM10	TWP	Aatmeeyata	2009	Relevant primary literature	Cited, but excluded	Left section	0.00093	-
Liu	2021	Review	0.00108	PM10	TWP	Kim	2018	Relevant primary literature	Cited, but excluded	Left section	0.00108	-
Liu	2021	Review	0.00108	PM10	TWP	Kim	2018	Relevant primary literature	Cited, but excluded	Left section	0.00108	-
Piscitello	2021	Review	0.00108	PM10	TWP	Kim	2018	Relevant primary literature	Cited, but excluded	Left section	0.00108	-
Piscitello	2021	Review	0.00108	PM10	TWP	Kim	2018	Relevant primary literature	Cited, but excluded	Left section	0.00108	-
Liu	2021	Review	0.00964	PM10	TWP	Kim	2018	Relevant primary literature	Cited, but excluded	Left section	0.00964	-
Liu	2021	Review	0.00964	PM10	TWP	Kim	2018	Relevant primary literature	Cited, but excluded	Left section	0.00964	-
Piscitello	2021	Review	0.00964	PM10	TWP	Kim	2018	Relevant primary literature	Cited, but excluded	Left section	0.00964	-
Piscitello	2021	Review	0.00964	PM10	TWP	Kim	2018	Relevant primary literature	Cited, but excluded	Left section	0.00964	-
Liu	2021	Review	0.01476	PM10	TWP	Kim	2018	Relevant primary literature	Cited, but excluded	Left section	0.01476	-
Piscitello	2021	Review	0.01476	PM10	TWP	Kim	2018	Relevant primary literature	Cited, but excluded	Left section	0.01476	-
Liu	2021	Review	0.02096	PM10	TWP	Kim	2018	Relevant primary literature	Cited, but excluded	Left section	0.02096	-
Liu	2021	Review	0.02096	PM10	TWP	Kim	2018	Relevant primary literature	Cited, but excluded	Left section	0.02096	-
Piscitello	2021	Review	0.02096	PM10	TWP	Kim	2018	Relevant primary literature	Cited, but excluded	Left section	0.02096	-
Piscitello	2021	Review	0.02096	PM10	TWP	Kim	2018	Relevant primary literature	Cited, but excluded	Left section	0.02096	-
Liu	2021	Review	0.04804	PM10	TWP	Kim	2018	Relevant primary literature	Cited, but excluded	Left section	0.04804	-
Liu	2021	Review	0.04804	PM10	TWP	Kim	2018	Relevant primary literature	Cited, but excluded	Left section	0.04804	-
Piscitello	2021	Review	0.04804	PM10	TWP	Kim	2018	Relevant primary literature	Cited, but excluded	Left section	0.04804	-
Piscitello	2021	Review	0.04804	PM10	TWP	Kim	2018	Relevant primary literature	Cited, but excluded	Left section	0.04804	-
Liu	2021	Review	0.0506	PM10	TWP	Kim	2018	Relevant primary literature	Cited, but excluded	Left section	0.0506	-
Liu	2021	Review	0.0506	PM10	TWP	Kim	2018	Relevant primary literature	Cited, but excluded	Left section	0.0506	-
Piscitello	2021	Review	0.0506	PM10	TWP	Kim	2018	Relevant primary literature	Cited, but excluded	Left section	0.0506	-
Piscitello	2021	Review	0.0506	PM10	TWP	Kim	2018	Relevant primary literature	Cited, but excluded	Left section	0.0506	-
Baensch-Baltruschat	2020	Review	0.1436	PM10	TWP	Park	2018	Relevant primary literature	Cited, but excluded	Left section	0.1436	-
Baensch-Baltruschat	2020	Review	0.1436	PM10	TWP	Park	2018	Relevant primary literature	Cited, but excluded	Left section	0.1436	-
Liu	2021	Review	0.1436	PM10	TWP	Park	2018	Relevant primary literature	Cited, but excluded	Left section	0.1436	-
Liu	2021	Review	0.1436	PM10	TWP	Park	2018	Relevant primary literature	Cited, but excluded	Left section	0.1436	-
Piscitello	2021	Review	0.1436	PM10	TWP	Park	2018	Relevant primary literature	Cited, but excluded	Left section	0.1436	-
Piscitello	2021	Review	0.1436	PM10	TWP	Park	2018	Relevant primary literature	Cited, but excluded	Left section	0.1436	-
Fussell	2022	Review	0.17	PM10	TWP	Kupiainen	2005	Relevant primary literature	Cited, but excluded	Left section	0.17	-
Baensch-Baltruschat	2020	Review	0.222	PM10	TWP	Park	2018	Relevant primary literature	Cited, but excluded	Left section	0.222	-
Liu	2021	Review	0.222	PM10	TWP	Park	2018	Relevant primary literature	Cited, but excluded	Left section	0.222	-
Piscitello	2021	Review	0.222	PM10	TWP	Park	2018	Relevant primary literature	Cited, but excluded	Left section	0.222	-
Baensch-Baltruschat	2020	Review	0.2228	PM10	TWP	Park	2018	Relevant primary literature	Cited, but excluded	Left section	0.2228	-
Baensch-Baltruschat	2020	Review	0.2228	PM10	TWP	Park	2018	Relevant primary literature	Cited, but excluded	Left section	0.2228	-
Liu	2021	Review	0.2228	PM10	TWP	Park	2018	Relevant primary literature	Cited, but excluded	Left section	0.2228	-
Liu	2021	Review	0.2228	PM10	TWP	Park	2018	Relevant primary literature	Cited, but excluded	Left section	0.2228	-
Piscitello	2021	Review	0.2228	PM10	TWP	Park	2018	Relevant primary literature	Cited, but excluded	Left section	0.2228	-
Piscitello	2021	Review	0.2228	PM10	TWP	Park	2018	Relevant primary literature	Cited, but excluded	Left section	0.2228	-
Baensch-Baltruschat	2020	Review	0.2472	PM10	TWP	Park	2018	Relevant primary literature	Cited, but excluded	Left section	0.2472	-
Baensch-Baltruschat	2020	Review	0.2472	PM10	TWP	Park	2018	Relevant primary literature	Cited, but excluded	Left section	0.2472	-
Liu	2021	Review	0.2472	PM10	TWP	Park	2018	Relevant primary literature	Cited, but excluded	Left section	0.2472	-
Liu	2021	Review	0.2472	PM10	TWP	Park	2018	Relevant primary literature	Cited, but excluded	Left section	0.2472	-
Piscitello	2021	Review	0.2472	PM10	TWP	Park	2018	Relevant primary literature	Cited, but excluded	Left section	0.2472	-
Piscitello	2021	Review	0.2472	PM10	TWP	Park	2018	Relevant primary literature	Cited, but excluded	Left section	0.2472	-
Fussell	2022	Review	0.8	PM10	TWP	Gehrig	2010	Relevant primary literature	Cited, but excluded	Left section	0.8	-
Piscitello	2021	Review	0.8	PM10	TWP	Gehrig	2010	Relevant primary literature	Cited, but excluded	Left section	0.8	-
Baensch-Baltruschat	2020	Review	0.8908	PM10	TWP	Park	2018	Relevant primary literature	Cited, but excluded	Left section	0.8908	-
Baensch-Baltruschat	2020	Review	0.8908	PM10	TWP	Park	2018	Relevant primary literature	Cited, but excluded	Left section	0.8908	-
Liu	2021	Review	0.8908	PM10	TWP	Park	2018	Relevant primary literature	Cited, but excluded	Left section	0.8908	-
Liu	2021	Review	0.8908	PM10	TWP	Park	2018	Relevant primary literature	Cited, but excluded	Left section	0.8908	-
Piscitello	2021	Review	0.8908	PM10	TWP	Park	2018	Relevant primary literature	Cited, but excluded	Left section	0.8908	-
Piscitello	2021	Review	0.8908	PM10	TWP	Park	2018	Relevant primary literature	Cited, but excluded	Left section	0.8908	-
Zhang	2023	Review	1.1	PM10	TWP	Zhang	2020	Relevant primary literature	Cited, but excluded	Left section	1.1	-
Fussell	2022	Review	2.2	PM10	TWP	Sjödin	2010	Relevant primary literature	Cited, but excluded	Left section	2.2	-
Fussell	2022	Review	2.4	PM10	TWP	Panko	2013	Relevant primary literature	Cited, but excluded	Left section	2.4	-
Giechaskiel	2024	Review	2.4	PM10	TWP	Panko	2013	Relevant primary literature	Cited, but excluded	Left section	2.4	-
Zhang	2023	Review	2.4	PM10	TWP	Panko	2013	Relevant primary literature	Cited, but excluded	Left section	2.4	-
Zhang	2023	Review	2.5	PM10	TWP	Zhang	2020	Relevant primary literature	Cited, but excluded	Left section	2.5	-
Fussell	2022	Review	3.5	PM10	TWP	Hicks	2021	Relevant primary literature	Cited, but excluded	Left section	3.5	-
Fussell	2022	Review	4	PM10	TWP	Hicks	2021	Relevant primary literature	Cited, but excluded	Left section	4	-
Fussell	2022	Review	4.2	PM10	TWP	Hicks	2021	Relevant primary literature	Cited, but excluded	Left section	4.2	-
Zhang	2023	Review	4.5	PM10	TWP	Zhang	2020	Relevant primary literature	Cited, but excluded	Left section	4.5	-
Fussell	2022	Review	6.3	PM10	TWP	Hicks	2021	Relevant primary literature	Cited, but excluded	Left section	6.3	-
Fussell	2022	Review	7.5	PM10	TWP	Hicks	2021	Relevant primary literature	Cited, but excluded	Left section	7.5	-
Fussell	2022	Review	7.8	PM10	TWP	Hicks	2021	Relevant primary literature	Cited, but excluded	Left section	7.8	-
Fussell	2022	Review	11	PM10	TWP	Hicks	2021	Relevant primary literature	Cited, but excluded	Left section	11	-
Boulter	2005	Review	0	PM10	TWP	Abu-Allaban	2003	Non-relevant primary literature	Inaccurate	Middle section		0
Zhang	2023	Review	0.00027	PM10	TWP	Kim	2018	Relevant primary literature	Inaccurate	Middle section	0.0011	-0.00083
Zhang	2023	Review	0.00093	PM10	TWP	Aatmeeyata	2009	Relevant primary literature	Accurate	Middle section	0.00093	0
Zhang	2023	Review	0.01265	PM10	TWP	Kim	2018	Relevant primary literature	Inaccurate	Middle section	0.0506	-0.03795
Zhang	2023	Review	0.0359	PM10	TWP	Park	2018	Relevant primary literature	Inaccurate	Middle section	0.1444	-0.1085
Giechaskiel	2024	Review	0.04	PM10	TWP	Kim	2018	Relevant primary literature	Accurate	Middle section	0.04	0
Giechaskiel	2024	Review	0.2	PM10	TWP	Park	2018	Relevant primary literature	Accurate	Middle section	0.2	0
Zhang	2023	Review	0.227	PM10	TWP	Park	2018	Relevant primary literature	Inaccurate	Middle section	0.8908	-0.6638
Zhang	2023	Review	0.41	PM10	TWP	Tonegawa	2021	Relevant primary literature	Inaccurate	Middle section	4.1	-3.69
Zhang	2023	Review	0.46	PM10	TWP	Woo	2022	Relevant primary literature	Accurate	Middle section	0.46	0
Boulter	2005	Review	0.5	PM10	TWP	Kupiainen	2005	Relevant primary literature	Accurate	Middle section	0.5	0
Boulter	2005	Review	0.6	PM10	TWP	Kupiainen	2005	Relevant primary literature	Accurate	Middle section	0.6	0
Zhang	2023	Review	1.34	PM10	TWP	Woo	2022	Relevant primary literature	Accurate	Middle section	1.34	0
Giechaskiel	2024	Review	1.6	PM10	TWP	Zhang	2024	Relevant primary literature	Inaccurate	Middle section	1.27	0.33
Zhang	2023	Review	1.68	PM10	TWP	Tonegawa	2021	Relevant primary literature	Inaccurate	Middle section	4.1	-2.42
Piscitello	2021	Review	1.9	PM10	TWP	Dahl	2006	Non-relevant primary literature	Inaccurate	Middle section		1.9
Baensch-Baltruschat	2020	Review	2.2	PM10	TWP	Sjödin	2010	Relevant primary literature	Accurate	Middle section	2.2	0
Baensch-Baltruschat	2020	Review	2.4	PM10	TWP	Panko	2013	Relevant primary literature	Accurate	Middle section	2.4	0
Grigoratos	2014	Review	2.4	PM10	TWP	Panko	2013	Relevant primary literature	Accurate	Middle section	2.4	0
Guo	2021	Review	2.4	PM10	TWP	Panko	2013	Relevant primary literature	Accurate	Middle section	2.4	0
Liu	2021	Review	2.4	PM10	TWP	Panko	2013	Relevant primary literature	Accurate	Middle section	2.4	0
Panko	2018	Review	2.4	PM10	TWP	Panko	2013	Relevant primary literature	Accurate	Middle section	2.4	0
Giechaskiel	2024	Review	2.64	PM10	TWP	Charbouillot	2023	Relevant primary literature	Inaccurate	Middle section	2.64	0
Liu	2021	Review	3.1	PM10	TWP	Suleiman	2019	Non-relevant primary literature	Inaccurate	Middle section		3.1
Giechaskiel	2024	Review	3.6	PM10	TWP	Woo	2022	Relevant primary literature	Inaccurate	Middle section	0.9	2.7
Giechaskiel	2024	Review	3.6	PM10	TWP	Sjödin	2010	Relevant primary literature	Inaccurate	Middle section	2.2	1.4
Piscitello	2021	Review	3.7	PM10	TWP	Aatmeeyata	2009	Relevant primary literature	Inaccurate	Middle section	0.00093	3.69907
Grigoratos	2014	Review	3.8	PM10	TWP	Sjödin	2010	Relevant primary literature	Inaccurate	Middle section	2.2	1.6
Guo	2021	Review	3.8	PM10	TWP	Sjödin	2010	Relevant primary literature	Inaccurate	Middle section	2.2	1.6
Liu	2021	Review	3.8	PM10	TWP	Sjödin	2010	Relevant primary literature	Inaccurate	Middle section	2.2	1.6
Panko	2018	Review	3.8	PM10	TWP	Sjödin	2010	Relevant primary literature	Inaccurate	Middle section	2.2	1.6
Piscitello	2021	Review	3.8	PM10	TWP	Sjödin	2010	Relevant primary literature	Inaccurate	Middle section	2.2	1.6
Panko	2018	Review	5	PM10	TWP	Keuken	2010	Non-relevant primary literature	Inaccurate	Middle section		5
Baensch-Baltruschat	2020	Review	6.1	PM10	TWP	Rauterberg-Wulff	1998	Relevant primary literature	Accurate	Middle section	6.1	0
Boulter	2005	Review	6.1	PM10	TWP	Rauterberg-Wulff	1998	Relevant primary literature	Accurate	Middle section	6.1	0
EPA	2014	Review	6.1	PM10	TWP	Rauterberg-Wulff	1998	Relevant primary literature	Accurate	Middle section	6.1	0
Grigoratos	2014	Review	6.1	PM10	TWP	Rauterberg-Wulff	1998	Relevant primary literature	Accurate	Middle section	6.1	0
Guo	2021	Review	6.1	PM10	TWP	Rauterberg-Wulff	1998	Relevant primary literature	Accurate	Middle section	6.1	0
Klimont	2002	Review	6.1	PM10	TWP	Rauterberg-Wulff	1998	Relevant primary literature	Accurate	Middle section	6.1	0
Lükewille	2001	Review	6.1	PM10	TWP	Rauterberg-Wulff	1998	Relevant primary literature	Accurate	Middle section	6.1	0
Panko	2018	Review	6.1	PM10	TWP	Rauterberg-Wulff	1998	Relevant primary literature	Accurate	Middle section	6.1	0
TFEIP	2003	Review	6.1	PM10	TWP	Rauterberg-Wulff	1998	Relevant primary literature	Accurate	Middle section	6.1	0
Giechaskiel	2024	Review	6.8	PM10	TWP	Tonegawa	2021	Relevant primary literature	Inaccurate	Middle section	4.1	2.7
Baensch-Baltruschat	2020	Review	7	PM10	TWP	Panko	2013	Relevant primary literature	Inaccurate	Middle section	2.4	4.6
Piscitello	2021	Review	7	PM10	TWP	Panko	2013	Relevant primary literature	Inaccurate	Middle section	2.4	4.6
Grigoratos	2014	Review	7.4	PM10	TWP	Luhana	2004	Relevant primary literature	Inaccurate	Middle section		7.4
Guo	2021	Review	7.4	PM10	TWP	Luhana	2004	Relevant primary literature	Inaccurate	Middle section		7.4
Liu	2021	Review	7.4	PM10	TWP	Luhana	2004	Relevant primary literature	Inaccurate	Middle section		7.4
Panko	2018	Review	7.4	PM10	TWP	Luhana	2004	Relevant primary literature	Inaccurate	Middle section		7.4
Piscitello	2021	Review	7.4	PM10	TWP	Luhana	2004	Relevant primary literature	Inaccurate	Middle section		7.4
Giechaskiel	2024	Review	7.6	PM10	TWP	Alves	2020	Relevant primary literature	Inaccurate	Middle section		7.6
Baensch-Baltruschat	2020	Review	9	PM10	TWP	Kupiainen	2005	Relevant primary literature	Inaccurate	Middle section	0.17	8.83
EPA	2014	Review	9	PM10	TWP	Kupiainen	2005	Relevant primary literature	Inaccurate	Middle section	0.17	8.83
Grigoratos	2014	Review	9	PM10	TWP	Kupiainen	2005	Relevant primary literature	Inaccurate	Middle section	0.17	8.83
Guo	2021	Review	9	PM10	TWP	Kupiainen	2005	Relevant primary literature	Inaccurate	Middle section	0.17	8.83
Liu	2021	Review	9	PM10	TWP	Kupiainen	2005	Relevant primary literature	Inaccurate	Middle section	0.17	8.83
Panko	2018	Review	9	PM10	TWP	Kupiainen	2005	Relevant primary literature	Inaccurate	Middle section	0.17	8.83
Zhang	2023	Review	9	PM10	TWP	Kupiainen	2005	Relevant primary literature	Inaccurate	Middle section	0.17	8.83
Giechaskiel	2024	Review	10	PM10	TWP	Beddows	2023	Relevant primary literature	Accurate	Middle section	10	0
Giechaskiel	2024	Review	11	PM10	TWP	Beddows	2023	Relevant primary literature	Accurate	Middle section	11	0
Boulter	2005	Review	13	PM10	TWP	EMPA	2000	Non-relevant primary literature	Inaccurate	Middle section		13
Grigoratos	2014	Review	13	PM10	TWP	EMPA	2000	Non-relevant primary literature	Inaccurate	Middle section		13
Guo	2021	Review	13	PM10	TWP	EMPA	2000	Non-relevant primary literature	Inaccurate	Middle section		13
Klimont	2002	Review	13	PM10	TWP	EMPA	2000	Non-relevant primary literature	Inaccurate	Middle section		13
Liu	2021	Review	13	PM10	TWP	EMPA	2000	Non-relevant primary literature	Inaccurate	Middle section		13
Lükewille	2001	Review	13	PM10	TWP	EMPA	2000	Non-relevant primary literature	Inaccurate	Middle section		13
Panko	2018	Review	13	PM10	TWP	EMPA	2000	Non-relevant primary literature	Inaccurate	Middle section		13
TFEIP	2003	Review	13	PM10	TWP	EMPA	2000	Non-relevant primary literature	Inaccurate	Middle section		13
Giechaskiel	2024	Review	36	PM10	TWP	Kupiainen	2005	Relevant primary literature	Inaccurate	Middle section	0.17	35.83
Zhang	2023	Review	40	PM10	TWP	Kupiainen	2005	Relevant primary literature	Inaccurate	Middle section	0.17	39.83
Giechaskiel	2024	Review	44	PM10	TWP	Kupiainen	2005	Relevant primary literature	Inaccurate	Middle section	0.17	43.83
Klimont	2002	Review	1.8	PM10	TWP	CEPMEIP	2002	Secondary literature	Inaccurate	Right section	3.45	-1.65
Liu	2021	Review	2.9	PM10	TWP	Timmers	2016	Secondary literature	Inaccurate	Right section	6.1	-3.2
Baensch-Baltruschat	2020	Review	3.45	PM10	TWP	CEPMEIP	2020	Secondary literature	Accurate	Right section	3.45	0
Panko	2018	Review	3.5	PM10	TWP	CEPMEIP	2012	Secondary literature	Accurate	Right section	3.5	0
Liu	2021	Review	3.7	PM10	TWP	Timmers	2016	Secondary literature	Inaccurate	Right section	7.2	-3.5
Liu	2021	Review	4.3	PM10	TWP	Beddows	2021	Secondary literature	Accurate	Right section	4.3	0
Baensch-Baltruschat	2020	Review	4.5	PM10	TWP	CEPMEIP	2020	Secondary literature	Accurate	Right section	4.5	0
Grigoratos	2014	Review	4.5	PM10	TWP	CEPMEIP	2002	Secondary literature	Accurate	Right section	4.5	0
Grigoratos	2014	Review	4.5	PM10	TWP	CEPMEIP	2012	Secondary literature	Accurate	Right section	4.5	0
Guo	2021	Review	4.5	PM10	TWP	CEPMEIP	2012	Secondary literature	Accurate	Right section	4.5	0
Guo	2021	Review	4.5	PM10	TWP	CEPMEIP	2002	Secondary literature	Accurate	Right section	4.5	0
Klimont	2002	Review	4.5	PM10	TWP	CEPMEIP	2002	Secondary literature	Accurate	Right section	4.5	0
Panko	2018	Review	4.5	PM10	TWP	CEPMEIP	2012	Secondary literature	Accurate	Right section	4.5	0
Panko	2018	Review	4.5	PM10	TWP	CEPMEIP	2002	Secondary literature	Accurate	Right section	4.5	0
Liu	2021	Review	4.6	PM10	TWP	Beddows	2021	Secondary literature	Accurate	Right section	4.6	0
TFEIP	2003	Review	4.8	PM10	TWP	EPA	1995	Secondary literature	Accurate	Right section	4.8	0
Baensch-Baltruschat	2020	Review	5	PM10	TWP	EPA	1995	Secondary literature	Accurate	Right section	5	0
Boulter	2005	Review	5	PM10	TWP	EPA	1995	Secondary literature	Accurate	Right section	5	0
Grigoratos	2014	Review	5	PM10	TWP	EPA	1995	Secondary literature	Accurate	Right section	5	0
Guo	2021	Review	5	PM10	TWP	EPA	1995	Secondary literature	Accurate	Right section	5	0
Klimont	2002	Review	5	PM10	TWP	EPA	1995	Secondary literature	Accurate	Right section	5	0
Liu	2021	Review	5	PM10	TWP	EPA	1995	Secondary literature	Accurate	Right section	5	0
Lükewille	2001	Review	5	PM10	TWP	EPA	1995	Secondary literature	Accurate	Right section	5	0
Panko	2018	Review	5	PM10	TWP	EPA	1995	Secondary literature	Accurate	Right section	5	0
Liu	2021	Review	5.1	PM10	TWP	Beddows	2021	Secondary literature	Accurate	Right section	5.1	0
Fussell	2022	Review	5.32	PM10	TWP	EPA	2020	Secondary literature	Accurate	Right section	5.32	0
Zhang	2023	Review	5.32	PM10	TWP	EPA	2020	Secondary literature	Accurate	Right section	5.32	0
Liu	2021	Review	5.4	PM10	TWP	Beddows	2021	Secondary literature	Accurate	Right section	5.4	0
Baensch-Baltruschat	2020	Review	5.8	PM10	TWP	NAEI	2017	Secondary literature	Accurate	Right section	5.8	0
Piscitello	2021	Review	6.1	PM10	TWP	EPA	2014	Secondary literature	Inaccurate	Right section		6.1
Piscitello	2021	Review	6.3	PM10	TWP	NAEI	2018	Secondary literature	Accurate	Right section	6.3	0
Piscitello	2021	Review	6.4	PM10	TWP	EEA	2019	Secondary literature	Inaccurate	Right section		6.4
Zhang	2023	Review	6.42	PM10	TWP	EEA	2019	Secondary literature	Accurate	Right section	6.42	0
Grigoratos	2014	Review	6.5	PM10	TWP	Lükewille	2001	Secondary literature	Inaccurate	Right section		6.5
Guo	2021	Review	6.5	PM10	TWP	Lükewille	2001	Secondary literature	Inaccurate	Right section		6.5
Liu	2021	Review	6.5	PM10	TWP	Lükewille	2001	Secondary literature	Inaccurate	Right section		6.5
Panko	2018	Review	6.5	PM10	TWP	Lükewille	2001	Secondary literature	Inaccurate	Right section		6.5
Liu	2021	Review	6.6	PM10	TWP	Beddows	2021	Secondary literature	Accurate	Right section	6.6	0
Baensch-Baltruschat	2020	Review	6.8	PM10	TWP	NAEI	2017	Secondary literature	Accurate	Right section	6.8	0
Zhang	2023	Review	6.96	PM10	TWP	EEA	2019	Secondary literature	Accurate	Right section	6.96	0
Liu	2021	Review	7	PM10	TWP	Beddows	2021	Secondary literature	Accurate	Right section	7	0
Fussell	2022	Review	7	PM10	TWP	NAEI	2018	Secondary literature	Accurate	Right section	7	0
Grigoratos	2014	Review	7	PM10	TWP	NAEI	2012	Secondary literature	Accurate	Right section	7	0
Guo	2021	Review	7	PM10	TWP	NAEI	2012	Secondary literature	Accurate	Right section	7	0
Panko	2018	Review	7	PM10	TWP	NAEI	2012	Secondary literature	Accurate	Right section	7	0
Piscitello	2021	Review	7	PM10	TWP	NAEI	2018	Secondary literature	Accurate	Right section	7	0
Zhang	2023	Review	8	PM10	TWP	NAEI	2020	Secondary literature	Accurate	Right section	8	0
Liu	2021	Review	8	PM10	TWP	Thorpe	2008	Secondary literature	Inaccurate	Right section		8
Baensch-Baltruschat	2020	Review	8.8	PM10	TWP	NAEI	2017	Secondary literature	Accurate	Right section	8.8	0
Giechaskiel	2024	Review	8.8	PM10	TWP	Woo	2022	Secondary literature	Accurate	Right section	8.8	0
Baensch-Baltruschat	2020	Review	9.1	PM10	TWP	NAEI	2017	Secondary literature	Accurate	Right section	9.1	0
Baensch-Baltruschat	2020	Review	11	PM10	TWP	NAEI	2017	Secondary literature	Accurate	Right section	11	0
Baensch-Baltruschat	2020	Review	14	PM10	TWP	NAEI	2017	Secondary literature	Accurate	Right section	14	0
